# Supplementary material for: Extraction of Lipids from Liquid Biological Samples for High-Throughput Lipidomics
Source: Molecules. 2020 Jul 13;25(14):3192. doi: 10.3390/molecules25143192 (PMC7397209; doi:10.3390/molecules25143192)
Supplement: Supplementary file 1 [file molecules-25-03192-s001.zip]

Archive with 2 entries (2 files):
- Furse et al 2020_Extraction of lipids for high throughput SI_2020-06-08.docx
- Furse et al 2020_Extraction of lipids for high throughput_SI_signals_2020-05-30.xlsx
