# Supplementary material for: Extraction of Lipids from Liquid Biological Samples for High-Throughput Lipidomics
Source: Molecules. 2020 Jul 13;25(14):3192. doi: 10.3390/molecules25143192 (PMC7397209; doi:10.3390/molecules25143192)
Supplement: Supplementary file 1 [file molecules-25-03192-s001.zip › Furse et al 2020_Extraction of lipids for high throughput_SI_signals_2020-05-30.xlsx]

## Sheet: +ve mode
				Total signal	1000	1000	1000	1000	1000	1000	1000	1000	1000	1000	1000	1000	1000	1000	1000	1000	1000	1000	1000	1000	1000	1000	1000	1000	1000	1000	1000	1000	1000	1000	1000	1000	1000	1000	1000	1000	1000	1000	1000	1000	1000	1000	1000	1000	1000
				0s/sample	22	46	40	177	173	19	101	181	81	168	184	178	180	37	100	50	43	49	43	11	28	5	6	118	38	13	3	26	8	17	24	24	13	76	17	45	22	27	7	27	6	26	52	80	43
				Sample Data ID	003_PlateA-P1_hSER_A02_ET_DMT	076_PlateA-P4_hSER_B02_ET_BuMe	090_PlateA-P4_hSER_B09_ET_BuMe	124_PlateA-P4_hSER_C02_ET_BuMe	126_PlateA-P4_hSER_C03_ET_BuMe	130_PlateA-P4_hSER_C05_ET_BuMe	136_PlateA-P4_hSER_C08_ET_BuMe	174_PlateA-P4_hSER_D03_ET_BuMe	176_PlateA-P4_hSER_D04_ET_BuMe	228_PlateA-P4_hSER_E06_ET_BuMe	274_PlateA-P4_hSER_F05_ET_BuMe	276_PlateA-P4_hSER_F06_ET_BuMe	278_PlateA-P4_hSER_F07_ET_BuMe	318_PlateA-P4_hSER_G03_ET_BuMe	336_PlateA-P4_hSER_G12_ET_BuMe	362_PlateA-P4_hSER_H01_ET_BuMe	366_PlateA-P4_hSER_H03_ET_BuMe	372_PlateA-P4_hSER_H06_ET_BuMe	374_PlateA-P4_hSER_H07_ET_BuMe	353_PlateA-P1_hSER_H09_ET_DMT	007_PlateA-P1_JerseyMilk_A04_ET_DMT	051_PlateA-P1_hSER_B02_ET_DMT	065_PlateA-P1_hSER_B09_ET_DMT	099_PlateA-P1_hSER_C02_ET_DMT	101_PlateA-P1_hSER_C03_ET_DMT	105_PlateA-P1_hSER_C05_ET_DMT	111_PlateA-P1_hSER_C08_ET_DMT	149_PlateA-P1_hSER_D03_ET_DMT	151_PlateA-P1_hSER_D04_ET_DMT	203_PlateA-P1_hSER_E06_ET_DMT	249_PlateA-P1_hSER_F05_ET_DMT	251_PlateA-P1_hSER_F06_ET_DMT	253_PlateA-P1_hSER_F07_ET_DMT	293_PlateA-P1_hSER_G03_ET_DMT	311_PlateA-P1_hSER_G12_ET_DMT	337_PlateA-P1_hSER_H01_ET_DMT	341_PlateA-P1_hSER_H03_ET_DMT	347_PlateA-P1_hSER_H06_ET_DMT	349_PlateA-P1_hSER_H07_ET_DMT	357_PlateA-P1_JerseyMilk_H11_ET_DMT	015_PlateA-P1_mHEA_A08_ET_DMT	052_PlateA-P2_hSER_B02_ET_TBME	066_PlateA-P2_hSER_B09_ET_TBME	100_PlateA-P2_hSER_C02_ET_TBME	102_PlateA-P2_hSER_C03_ET_TBME
				Solvent/matrix	DMT	BuMe	BuMe	BuMe	BuMe	BuMe	BuMe	BuMe	BuMe	BuMe	BuMe	BuMe	BuMe	BuMe	BuMe	BuMe	BuMe	BuMe	BuMe	DMT	DMT	DMT	DMT	DMT	DMT	DMT	DMT	DMT	DMT	DMT	DMT	DMT	DMT	DMT	DMT	DMT	DMT	DMT	DMT	DMT	DMT	TBME	TBME	TBME	TBME
				Sample ID	hSER_A02_ET_DMT	hSER_B02_ET_BuMe	hSER_B09_ET_BuMe	hSER_C02_ET_BuMe	hSER_C03_ET_BuMe	hSER_C05_ET_BuMe	hSER_C08_ET_BuMe	hSER_D03_ET_BuMe	hSER_D04_ET_BuMe	hSER_E06_ET_BuMe	hSER_F05_ET_BuMe	hSER_F06_ET_BuMe	hSER_F07_ET_BuMe	hSER_G03_ET_BuMe	hSER_G12_ET_BuMe	hSER_H01_ET_BuMe	hSER_H03_ET_BuMe	hSER_H06_ET_BuMe	hSER_H07_ET_BuMe	hSER_H09_ET_DMT	JerseyMilk_A04_ET_DMT	hSER_B02_ET_DMT	hSER_B09_ET_DMT	hSER_C02_ET_DMT	hSER_C03_ET_DMT	hSER_C05_ET_DMT	hSER_C08_ET_DMT	hSER_D03_ET_DMT	hSER_D04_ET_DMT	hSER_E06_ET_DMT	hSER_F05_ET_DMT	hSER_F06_ET_DMT	hSER_F07_ET_DMT	hSER_G03_ET_DMT	hSER_G12_ET_DMT	hSER_H01_ET_DMT	hSER_H03_ET_DMT	hSER_H06_ET_DMT	hSER_H07_ET_DMT	JerseyMilk_H11_ET_DMT	mHEA_A08_ET_DMT	hSER_B02_ET_TBME	hSER_B09_ET_TBME	hSER_C02_ET_TBME	hSER_C03_ET_TBME
				Experiment	ET	ET	ET	ET	ET	ET	ET	ET	ET	ET	ET	ET	ET	ET	ET	ET	ET	ET	ET	ET	ET	ET	ET	ET	ET	ET	ET	ET	ET	ET	ET	ET	ET	ET	ET	ET	ET	ET	ET	ET	ET	ET	ET	ET	ET
		0s		Run No.	005	151	179	247	251	259	271	347	351	455	547	551	555	635	671	723	731	743	747	705	013	101	129	197	201	209	221	297	301	405	497	501	505	585	621	673	681	693	697	713	029	103	131	199	203
Lipid variable	m/z	ET	CV	0s	003_PlateA-P1_hSER_A02_ET_DMT.mzXML	076_PlateA-P4_hSER_B02_ET_BuMe.mzXML	090_PlateA-P4_hSER_B09_ET_BuMe.mzXML	124_PlateA-P4_hSER_C02_ET_BuMe.mzXML	126_PlateA-P4_hSER_C03_ET_BuMe.mzXML	130_PlateA-P4_hSER_C05_ET_BuMe.mzXML	136_PlateA-P4_hSER_C08_ET_BuMe.mzXML	174_PlateA-P4_hSER_D03_ET_BuMe.mzXML	176_PlateA-P4_hSER_D04_ET_BuMe.mzXML	228_PlateA-P4_hSER_E06_ET_BuMe.mzXML	274_PlateA-P4_hSER_F05_ET_BuMe.mzXML	276_PlateA-P4_hSER_F06_ET_BuMe.mzXML	278_PlateA-P4_hSER_F07_ET_BuMe.mzXML	318_PlateA-P4_hSER_G03_ET_BuMe.mzXML	336_PlateA-P4_hSER_G12_ET_BuMe.mzXML	362_PlateA-P4_hSER_H01_ET_BuMe.mzXML	366_PlateA-P4_hSER_H03_ET_BuMe.mzXML	372_PlateA-P4_hSER_H06_ET_BuMe.mzXML	374_PlateA-P4_hSER_H07_ET_BuMe.mzXML	353_PlateA-P1_hSER_H09_ET_DMT.mzXML	007_PlateA-P1_JerseyMilk_A04_ET_DMT.mzXML	051_PlateA-P1_hSER_B02_ET_DMT.mzXML	065_PlateA-P1_hSER_B09_ET_DMT.mzXML	099_PlateA-P1_hSER_C02_ET_DMT.mzXML	101_PlateA-P1_hSER_C03_ET_DMT.mzXML	105_PlateA-P1_hSER_C05_ET_DMT.mzXML	111_PlateA-P1_hSER_C08_ET_DMT.mzXML	149_PlateA-P1_hSER_D03_ET_DMT.mzXML	151_PlateA-P1_hSER_D04_ET_DMT.mzXML	203_PlateA-P1_hSER_E06_ET_DMT.mzXML	249_PlateA-P1_hSER_F05_ET_DMT.mzXML	251_PlateA-P1_hSER_F06_ET_DMT.mzXML	253_PlateA-P1_hSER_F07_ET_DMT.mzXML	293_PlateA-P1_hSER_G03_ET_DMT.mzXML	311_PlateA-P1_hSER_G12_ET_DMT.mzXML	337_PlateA-P1_hSER_H01_ET_DMT.mzXML	341_PlateA-P1_hSER_H03_ET_DMT.mzXML	347_PlateA-P1_hSER_H06_ET_DMT.mzXML	349_PlateA-P1_hSER_H07_ET_DMT.mzXML	357_PlateA-P1_JerseyMilk_H11_ET_DMT.mzXML	015_PlateA-P1_mHEA_A08_ET_DMT.mzXML	052_PlateA-P2_hSER_B02_ET_TBME.mzXML	066_PlateA-P2_hSER_B09_ET_TBME.mzXML	100_PlateA-P2_hSER_C02_ET_TBME.mzXML	102_PlateA-P2_hSER_C03_ET_TBME.mzXML
CE(18:02)_[M+Na]1+	671.574	0.2375	0.228125	2	3.03699	164.897	150.24	0	0	106.726	148.561	70.3761	164.944	0	0	0	0	128.51	114.518	130.194	103.044	54.0426	52.4151	2.49603	0.821038	2.87527	2.66911	5.76233	8.34823	2.87968	2.1322	1.77628	2.70758	2.2644	2.20943	1.7685	1.95795	11.7564	4.65858	10.8408	1.98974	2.63721	3.70736	0.536101	2.67805	2.50168	5.04912	10.1958	1.6484
CE(20:04)_[M+NH4]1+	690.618	0.553125	0.1875	1	3.39011	7.09162	6.38596	0	0	4.87408	2.75638	0	2.96668	0	0	0	0	2.5895	2.84578	4.06556	3.9241	6.58309	5.31957	2.51719	0	3.38602	4.15633	0	0.468742	3.90747	3.87305	1.94878	3.64194	2.60323	2.26705	3.05629	2.67641	0	1.91957	0.358925	3.93997	5.19788	1.52557	0	0.0245659	2.03438	0.464965	0	0.982767
CE(22:05)_[M+Na]1+	721.589	0.48125	0.10625	1	0.101565	1.06647	0.865948	0	44.7	1.0415	3.86019	0	0.72787	0	0	0	0	2.16842	0	1.59396	1.34632	1.91089	1.44697	0.221613	0.0125124	0.0208531	0.0961122	0	0	0	0.0278393	0	0.0215036	0.04503	0.0758924	0.0142832	0.0135237	0.0352436	0	0	0	0	0.607439	0	0.0139505	0.166655	0	0	0.181509
Cholesterol)_[M+H-H2O]1+	369.352	0.303125	0.009375	1	42.5525	156.741	135.378	0	0	109.744	65.0807	0	98.7216	0	0	0	0	95.0734	71.9388	109.602	102.956	109.023	88.7152	51.751	3.21184	60.2999	61.5278	0.767302	17.9683	60.6966	64.9048	38.9122	56.3754	52.3646	48.4104	68.6906	55.9159	7.98179	37.9153	17.4405	67.529	89.4023	44.1233	0	11.4031	25.164	15.4302	0.235391	20.1954
DG(18:00)_[M+H-H2O]1+	355.285	0.23125	0	2	12.5995	5.00971	10.035	0	0	9.25854	6.21957	0	4.11271	0	0	0	0	13.9685	3.06869	11.7562	11.4374	6.53398	7.27677	9.94903	8.29342	4.6131	4.16828	0.0893546	1.14764	4.3545	6.82098	8.04527	5.2986	4.67178	5.79221	5.66819	5.0652	0.379804	3.53071	2.59749	8.02406	6.84596	8.36693	14.7153	1.48641	12.6511	11.7303	0.108143	15.5273
DG(20:00)_[M+H-H2O]1+	383.316	0.225	0	2	1.16305	3.94841	7.01345	0	42.4379	6.35328	4.48242	0	2.36626	0	70.5638	48.1511	0	9.68156	4.26243	9.27952	8.30176	5.27384	1.37687	2.85365	17.3762	6.28199	1.35276	0	0.553604	1.58138	2.6227	3.51298	1.66651	0.979014	0.768916	1.09868	4.0624	0.0125968	1.5031	1.0454	1.46648	1.46471	2.6768	28.9718	2.9401	8.65257	3.82184	0.0078224	7.57325
DG(22:00)_[M+H-H2O]1+	411.347	0.321875	0.00625	1	0.235446	0.406607	0	0	0	0.743871	0	0	0	0	0	29.8215	0	0.206141	0	0	0	0	0.258045	1.25428	13.5993	0.830731	0.691738	0	0.339986	0.582773	1.40471	1.95401	0.495694	0.0741279	0.0622882	0.0410893	2.78712	0	0.799921	0.482686	0.0696365	0.0776837	1.02593	20.2466	0.381326	6.08715	1.67591	0	4.49145
DG(23:00)_[M+H-H2O]1+	425.363	0.353125	0.071875	1	0.323047	0	0	30.3817	38.3375	0.0385926	0	63.3666	0	0	0	0	0	0.010325	0	0	0	0.100909	0	0.0869731	0.670378	0.310809	0.0856921	0	0.00913736	0.0338681	0.107358	0.0989544	0.216073	0.0119117	0.0456142	0.0279555	0.0929281	0.0911482	0.0175852	0.039552	0.0233178	0.0198917	1.02011	0.982592	0.136275	0.442741	0.165704	0	0.093686
DG(24:00)_[M+H-H2O]1+	439.379	0.278125	0	1	0.449517	0.0277449	0.064875	0	0	0.702546	0.359978	0	0.4289	0	0	0	0	0.200307	0	0	0.0656545	0.0174414	0.179329	1.42137	10.9004	0.897449	0.954933	0.937932	0.545788	0.900914	1.58475	2.15587	0.961862	0.590082	0.51912	0.623514	2.72342	0.913947	1.02065	0.462564	0.545407	0.702298	1.65396	15.0025	0.421633	6.22858	2.28098	0.623664	5.06706
DG(24:01)_[M+H-H2O]1+	437.363	0.325	0.003125	1	0.0583835	0	0	0	0	0.149027	0	0	0.158752	0	0	0	0	0.121368	1.16753	0.0715445	0.0365996	0	0	0.206646	4.16698	0.203998	0.183246	0.210858	0.0100735	0.0746526	0.35434	0.482288	0.177183	0.18473	0.111186	0.155322	0.748867	0.0203438	0.121622	0.0743066	0.0666492	0.0150406	0.162661	5.73412	0.0816955	2.04768	0.504972	0.0144271	0.90851
DG(26:00)_[M+H-H2O]1+	467.41	0.309375	0	1	0.250833	0.337095	0.06188	0	26.5881	0.727613	0	0	0.804472	23.6616	0	97.0276	0	0.106846	0	0	0.00944729	0	0	1.63121	11.9251	1.44366	1.20627	0	0.320192	1.05058	1.794	2.4111	1.00924	0.451674	0.338619	0.564696	3.2027	0	0.992303	0.562991	0.550399	0.674374	1.61356	15.3122	0.634338	7.30082	3.08004	0	5.95553
DG(26:01)_[M+H-H2O]1+	465.394	0.340625	0.00625	1	0.0585514	0.223586	0.159381	0	0	0.251841	0	0	0	0	0	0	43.8899	0	0	0.0368919	0.0364258	0	0	0.802522	3.67441	0.580371	0.522403	0	0.0234131	0.40187	0.783463	1.05832	0.583256	0.420495	0.289114	0.247763	1.03057	0.0155583	0.168686	0.0866591	0.343389	0.210777	0.427621	4.60066	0.1725	2.66203	1.35323	0.0134113	2.09481
DG(26:03)_[M+H-H2O]1+	461.363	0.390625	0.0125	1	0.317017	0	0	29.4044	39.9277	0.0220068	0	63.9629	0	0	0	0	0	0.0146159	0	0	0	0	0	0.179752	0.0719462	0.148085	0.0314156	0	0	0.00959372	0.0766836	0.0774769	0.156874	0.0170455	0.0689648	0.0677124	0.0343344	0	0.019032	0	0.134311	0.12516	8.9168	0.0945657	0.0570576	0.227273	0.288351	0	0.151431
DG(28:00)_[M+H-H2O]1+	495.441	0.296875	0	1	2.77389	0.762169	0.0867575	0	0	0.688646	0	0	1.02252	0	0	21.9069	0	0.414687	0	0.0489161	0.15287	0.229477	0.741286	3.63056	6.83522	3.52114	3.04529	0	0.524055	2.61353	3.44515	3.4363	2.92751	2.68225	2.22455	3.30308	3.97794	0.118997	2.2417	1.3835	3.70455	4.24502	4.30252	8.41562	1.9624	9.27286	6.39721	0.0107531	9.07516
DG(28:02)_[M+H-H2O]1+	491.41	0.396875	0.00625	1	0	0	0	0	0	0	0	0	0	0	0	0	0	0.0110135	0	0	0	0	0	1.19835	1.62483	0.625675	0.771749	0	0.069228	0.764494	0.924739	1.39574	0.970505	0.756004	0.524076	0.990329	1.2594	0	0.109827	0.0645149	1.24157	0.863542	0.131814	1.78608	0.0691917	2.91333	1.48252	0	3.11042
DG(30:01)_[M+H-H2O]1+	521.456	0.325	0.00625	1	0.0410239	0	0	0	36.7822	0.0617879	0	0	0	34.7441	0	0	0	0	0	0	0	0	0	0.297043	3.02441	2.41302	1.02997	0	0.741508	0.096767	0.417039	0.357917	0.0663139	0.0293629	0.0969899	0.110537	0.709411	0.363503	0.159773	0.115687	0.0477963	0.177936	1.3397	3.04934	2.52715	5.66119	2.68236	0.256498	1.38706
DG(33:01)_[M+H-H2O]1+	563.504	0.325	0.071875	1	0	2.50735	7.75133	46.2135	43.5708	5.06504	3.4759	0	5.5817	0	0	0	0	14.0442	11.2536	6.37395	9.51341	4.30831	2.37652	0.036613	0.93727	2.44962	0.816489	0	0	0.0166364	0.287418	0.159199	0.0393164	0.029987	0.0159677	0.0657187	0.130259	0	0	0.00895608	0.0556527	0.0231523	1.05609	0.697831	2.18668	4.7667	2.37415	0	0.0594245
DG(34:01)_[M+H-H2O]1+	577.519	0.240625	0	2	18.4804	8.05547	7.53893	0	0	7.28513	4.17412	0	5.89201	0	0	0	0	6.4793	5.80929	6.54441	8.25446	8.45074	7.0757	23.5629	8.5133	18.4546	15.3239	0	3.10252	15.5683	23.4332	14.9134	17.2079	16.4623	19.3292	24.5563	17.7785	1.59755	12.3616	6.78843	27.4816	28.0483	19.9417	8.70047	10.2666	34.2985	40.5016	0.112574	46.4899
DG(34:02)_[M+H-H2O]1+	575.503	0.265625	0	1	2.63375	3.98235	3.51667	0	0	3.50765	0	71.501	2.95884	0	0	0	0	3.47527	1.94881	2.72715	3.72248	3.3421	3.02237	3.68589	2.67656	4.0777	3.07396	0.0470032	0.479332	2.62017	3.68124	2.36752	2.89646	2.95813	3.33537	4.12648	3.61411	0	1.95863	0.823999	3.93962	4.1578	3.44021	2.49152	3.6663	4.91623	3.24237	0	4.04294
DG(34:02)_[M+NH4]1+	610.54	0.303125	0	1	0.294671	3.47071	1.98595	0	43.97	1.91398	0	0	0	0	0	0	0	1.2199	0.277744	1.05289	2.47479	1.29125	1.04953	1.27383	0.378081	1.93593	1.19587	0	0.0225121	0.777584	0.602325	0.301039	0.426856	0.212012	0.533647	0.401429	0.415865	0.115729	0.515454	0.299448	1.08411	1.03732	0.502862	0.0960054	1.70054	2.47499	2.40883	0.0149376	2.28176
DG(34:03)_[M+H-H2O]1+	573.488	0.38125	0	1	0.044026	0	0.302884	0	0	0.126507	0	0	0	0	0	0	0	0	1.27318	0.175814	0.124277	0.265214	0.221732	0.202317	7.80235	0.176431	0.0697222	0	0	0.0728072	0.118551	0.0791221	0.150859	0.474486	0.535149	0.57643	0.249295	0	0.0183911	0	0.263072	0.20862	0.115782	12.6264	0.203291	2.31849	0.0640843	0	0.301457
DG(34:05)_[M+H-H2O]1+	569.457	0.453125	0.1625	1	0.0397311	3.00507	4.27919	0	0	3.08324	7.47287	0	6.46098	0	0	0	0	4.21594	4.60581	1.67366	3.17663	2.2812	2.85082	0.0210434	0.226459	0	0.0108236	0.332787	0.131702	0	0.0148581	0	0.0154086	0	0	0.0109056	0.0221662	0.00572173	0	0.0307771	0.039427	0.0112395	0	0.401088	0	0.286887	0	0	0.205615
DG(36:02)_[M+H-H2O]1+	603.535	0.271875	0	1	1.58234	3.33735	3.1884	0	0	2.98497	0	0	1.48687	0	0	0	0	2.26018	0	2.59572	3.08823	3.05678	2.498	2.63428	2.99464	6.47046	3.69791	0	0.280095	2.64532	3.60272	1.99991	2.55859	2.71533	2.84482	3.9552	3.47873	0.00291013	1.49426	0.149701	3.45583	3.56834	2.42995	2.53977	2.86783	9.79477	4.14674	0	10.592
DG(36:02)_[M+NH4]1+	638.572	0.371875	0.003125	1	0.152784	1.95689	1.29396	0	0	0.837148	0	0	0.724506	0	0	0	0	0.516925	0	0.326145	1.08684	0.537433	0.455299	0.562463	0.307105	4.11302	1.99024	0	0	0.251556	0.54606	0.210588	0.161288	0.0355954	0.0847703	0.140224	0.141029	0	0.0528205	0	0.291838	0.160909	0.288793	0.0704211	1.2071	8.09279	4.03557	0	1.9022
DG(36:03)_[M+H-H2O]1+	601.519	0.26875	0	1	0.971929	1.59952	1.95799	0	0	1.42648	0.343589	0	0.910963	31.0896	0	0	0	1.13534	0	1.7302	1.4984	2.20529	1.32704	1.34204	12.6807	2.16264	1.33661	0.231494	2.21041	0.692278	0.880318	1.24897	0.619369	1.61647	1.896	2.73282	1.92908	1.8968	1.8223	2.5025	1.97188	1.75889	0.502659	17.9097	1.63953	4.99694	1.26243	1.63988	1.7161
DG(36:03)_[M+NH4]1+	636.556	0.490625	0.0625	1	0.112218	1.1285	0.645807	0	47.9293	0.513291	0.349677	0	0	0	0	0	0	0.29716	0	0	0.466678	0.107524	0.277312	0	0.170565	0.726643	0.224494	0	0	0.13847	0.153839	0.0654228	0.0658504	0.0391267	0	0.0150859	0	0	0.0370382	0	0.0681889	0.109809	1.18542	0.00152238	0.54071	0.29455	0.307151	0	0.212204
DG(36:04)_[M+H-H2O]1+	599.503	0.353125	0	1	0.309695	1.02172	0.718838	0	0	0.700072	0	0	0	0	0	0	0	0.707581	0	0.540711	0.775263	1.44483	1.3002	0.921297	4.26738	1.01757	0.647087	0	0	0.456018	0.447989	0.37081	0.419105	1.17	1.34742	1.72427	1.26003	0	0.0746891	0	1.09998	0.771976	0.258422	6.25129	1.14911	0.53028	0.0416727	0	0.0484759
DG(37:01)_[M+NH4]1+	654.603	0.415625	0.109375	1	0	0.303878	0.289429	0	46.2737	0	0	0	0	0	0	0	77.6413	0	0	0	0.124837	0	0.0680329	0.927421	0.0226308	0.481163	0.298786	0	0	0.168129	0.524391	1.08106	0.388459	0.560169	0.944307	0.134407	0.522525	0.0290126	0.716406	0.49112	1.82298	0.488966	1.66785	0	0.207186	1.12605	2.24827	0	2.40804
DG(38:04)_[M+H-H2O]1+	627.535	0.3375	0.0125	1	0	0	0.0136895	0	0	0.120679	0	0	0	26.9604	0	0	0	0	0	0	0	0	0	0.10204	6.87362	0.256085	0.323914	0	0.0307775	0.264246	0.326739	0.10047	0.157918	0.465361	0.553064	0.831762	0.59359	0	0.180504	0.249922	0.393135	0.252696	0	8.57394	4.0779	2.4415	0.182892	0.110054	0.0157791
DG(40:02)_[M+H-H2O]1+	659.597	0.30625	0	1	0.718127	0.0544024	0	0	0	0	0	0	0	0	0	47.5414	0	0	0	0	0.0513677	0	0	0.812691	0.973374	0.976466	0.78595	2.99184	4.17605	1.5001	1.16299	0.697725	1.25225	0.343745	0.66293	0.16566	0.79836	4.29186	3.63183	4.80048	0.728757	0.944782	1.01983	1.17985	1.37673	0.627906	5.56311	4.21924	2.99847
DG(40:04)_[M+H-H2O]1+	655.566	0.31875	0.06875	1	0.121737	0	0.0640144	0	0	0.637471	0	0	0	0	0	0	48.3488	0	0	0	0	0	0	0.194565	13.3217	1.20246	0.763402	0.403448	1.28992	0.238624	0.56307	0.833834	0.0725459	0	0.0280132	0.0453103	0.426345	0.984252	1.08184	1.49467	0.0663642	0.0512985	0	15.3732	0.65164	5.6346	2.66132	1.22456	1.55617
DG(41:03)_[M+H-H2O]1+	671.597	0.30625	0.18125	1	0.0282151	2.1371	3.20084	0	0	0.937635	0	0	0.532701	0	0	0	0	1.03574	0.538707	130.194	0.476893	0.253311	0.149337	0.118792	3.64164	0.0395201	0.0513355	0.0854488	0.192021	0.0167439	0.113738	0.306962	0.0499077	0.0208293	0	0	0.128812	0.212309	0.098522	0.16074	0.0309337	0.0215291	0.00078938	4.47818	0.148884	1.47776	0.214805	0.325823	0.345051
DG(42:03)_[M+H-H2O]1+	685.613	0.234375	0.003125	2	0.676311	3.23571	1.9482	0	0	3.9366	1.78053	0	2.38363	0	0	49.2251	55.944	0.555582	7.75324	0	4.54877	0	0.617646	1.95299	29.6442	7.04656	5.8642	31.2822	50.1336	12.7219	2.66786	3.52017	2.76721	2.68054	2.86945	0.0361546	5.49435	54.6758	43.597	58.6414	0.249049	2.22358	5.35572	32.7262	15.1137	11.4751	41.1569	52.3511	25.5081
DG(42:04)_[M+H-H2O]1+	683.597	0.328125	0.01875	1	1.24475	0	0	0	38.9154	1.45726	0	0	0	17.2569	0	0	0	0	0	0.0222406	0.0921748	0.212388	0.317431	1.35867	27.4377	1.44793	1.25007	0	0.529427	1.21776	2.23315	3.12781	1.46703	0.0907722	0.0641734	0.0567167	1.33555	0.0577106	1.11348	1.03297	0.360103	0.0761501	0.443231	30.3553	1.00153	9.95266	3.68637	0.0543409	6.11105
DG(44:03)_[M+H-H2O]1+	713.644	0.3375	0.125	1	0.223376	0	0	0	0	1.06867	0	0	0	31.222	0	0	0	0	0	0	0	0	0.281834	1.42617	25.322	1.47272	1.13202	0.206398	1.15733	0.991939	2.0119	2.67689	1.18622	0	0	0.0132663	2.73005	0.483051	1.30108	1.40475	0.0324011	0.0223439	0.936823	24.4483	0.926866	10.8104	3.64238	0.191104	6.02323
DG(44:04)_[M+H-H2O]1+	711.629	0.365625	0.028125	1	1.37007	0.389137	0	0	0	1.56795	0	0	0	0	0	0	0	0	0	0	0.0342693	0	0	1.47516	24.0631	1.66071	1.39017	0.0442437	2.00363	1.3154	2.4719	2.72564	1.80709	0	0	0	1.3562	0.0574636	0.851965	0.414896	0	0.0497615	0.373254	23.048	1.06015	10.2756	3.91572	0	6.68617
DG(44:07)_[M+H-H2O]1+	705.582	0.384375	0.053125	1	2.81087	0.314368	0.120926	0	0	0.19536	0	0	0	27.1957	0	50.5477	0	0.0896179	0	1.1151	0.0144304	0.687043	0.606572	3.76554	0.808944	2.64339	3.44558	0	0.204671	2.96586	3.55863	3.70976	3.84418	3.95088	3.95699	3.96779	3.72922	0.0567696	1.59997	0.691508	3.86025	3.56694	2.6273	0.707544	0.307414	0.396283	0.033984	0	0.140102
DG(45:05)_[M+H-H2O]1+	723.629	0.315625	0.0625	1	0	8.53231	6.34624	0	0	9.1512	4.95966	0	9.53872	0	0	0	0	1.47362	20.2467	0	3.78942	0.200513	0.715428	1.10736	0.645045	0.123676	0.259151	2.01399	4.81958	0.217234	0.0272389	0.726828	0.212777	0.0845785	0.241215	0.301823	0.0858222	2.99876	0.946553	2.41649	0.637297	0.252429	0.0317307	0.582293	0.00288197	0.977891	0.0615193	0.979463	1.4168
DG(46:07)_[M+H-H2O]1+	733.613	0.525	0.1	1	0	0	0	39.7065	0	0	0	0	0	0	0	0	0	0	0	0.0152104	0.00172709	0	0	0.141269	0.704326	0.0914931	0.138694	0	0	0.0419045	0.0781303	0.133459	0.101305	0.290265	0.163319	0.139491	0.190022	0	0	0	0.122541	0	0.0713783	0.546009	0.0432096	0.0278786	0	0	0
LPC(15:00)	482.325	0.59375	0.203125	1	0.919888	0	0	0	38.3776	0	0	0	0	29.8796	0	0	0	0.0569929	0	0	0	0	0	0.886352	0	0.716925	0.864797	0	0.0675583	0.953665	1.01814	1.0209	0.922479	1.27256	1.3769	1.20735	1.13424	0.0230006	0.368804	0.0699229	1.31667	1.1054	0.706703	0	0.0483263	0.0140261	0.0163196	0.0199923	0.0578151
LPC(16:00)	496.34	0.384375	0.025	1	159.947	13.2752	7.004	0	0	12.1612	8.37855	0	8.10581	0	0	0	0	6.38804	9.09913	6.48798	8.15118	15.359	12.7255	155.888	0.000669437	109.563	137.643	7.19986	41.1887	125.195	141.847	179.331	146.538	179.058	176.014	169.626	141.01	29.2275	70.9312	40.2614	168.834	139.882	132.545	0	2.49675	20.3626	13.6061	1.06652	29.0904
LPC(18:00) & PC-O(18:00)	524.372	0.390625	0.09375	1	72.2013	5.72234	3.80618	0	0	5.5208	4.08591	0	3.70694	0	0	0	0	3.25461	3.0887	3.28937	4.30875	6.66641	5.96074	78.112	0	52.9489	67.6005	2.32391	17.828	61.5839	70.8905	83.9143	73.6485	90.544	88.947	88.6972	73.6763	12.9017	34.8214	17.7739	86.9408	72.0564	63.6705	0	1.65717	12.086	7.79103	0.46146	16.7703
LPC(18:01) & PC-P(18:00)	522.356	0.35	0.025	1	23.193	2.15929	1.40448	0	0	2.71906	3.81719	0	4.28173	0	0	0	0	1.69448	2.30026	1.03908	1.88952	2.6016	2.59896	20.043	0.00075836	13.3119	16.9943	5.20583	5.23334	15.2782	17.2969	22.1649	18.6729	22.3003	22.2398	20.5769	17.9018	3.94922	8.51817	4.88705	20.9188	17.9314	16.6447	0.00041602	0.281005	2.4813	1.05606	1.27693	4.50708
LPC(18:02)_[M+H]1+	520.34	0.303125	0.009375	1	22.1414	4.34876	1.58391	0	41.1936	2.9213	0	0	1.19428	0	0	0	0	1.32515	1.26538	1.07971	2.24269	2.29883	3.14342	15.9712	0.00834325	10.5899	13.855	0.870973	4.6892	13.6453	13.5858	20.5054	14.5231	18.3889	17.1891	15.902	13.7672	3.32808	6.62825	5.04724	15.9941	13.2066	14.0459	0	0.868464	2.81755	0.977455	1.26653	16.7314
LPC(22:06)_[M+H]1+	568.34	0.353125	0.19375	1	0.622008	2.69566	17.6301	0	0	8.05117	12.0052	0	19.3858	0	0	0	0	13.9061	4.99241	43.3452	61.3446	43.4948	22.0708	0.414184	0	0.199178	0.346207	59.744	0.736198	0.213521	0.372502	1.6703	0.489478	1.16545	0.894288	0.610518	0.637433	1.95844	0.0286977	1.12872	0.557467	0.408668	5.22864	0.133949	0.051807	0	0	7.38697	0.0471806
LPE(16:00)_[M+H]1+ / LPC(13:00)_[M+H]1+	454.293	0.696875	0.159375	1	0	0	0	36.5836	0	0	0.331206	50.5517	0	0	0	0	0	0	0	0	0	0	0	0.0891479	0	0.0178145	0.103591	0	0.00386321	0.0848981	0.04977	0.0480926	0.0962994	0.130868	0.125298	0.183772	0.16496	0	0	0	0.180998	0.0502053	0.0181373	0	0.00331067	0	0	0	0
LPE(18:01)_[M+H]1+ / LPC(15:01)_[M+H]1+	480.308	0.6	0.1125	1	0	0.0436753	0	0	0	0	2.54822	0	0	0	0	0	0	0.0719199	0	0.0248335	0	0	0	0.00894949	0	0.0199935	0.0425191	2.04547	0.0609597	0.0417813	0.0110904	0.0561536	0.0101592	0.0090977	0.0709423	0.0231891	0	0.266383	0.0107392	0	0.0505176	0.0169179	0.0294554	0	0	0.0373536	0	1.30151	0
MG(20:03)	398.327	0.290625	0.046875	1	0.0749201	0	0	0	0	0	0	0	0	0	59.4192	0	0	0.0541183	0	0	0.0386095	0	0	0.0789058	0.210082	0.0156394	0.0165735	0.0835486	0	0.0331626	0.0163488	0.0789446	0.00858257	0.0367069	0.011177	0.00729235	0.00585362	0.0279124	0.00665352	0.0189647	0.0493099	0	0.0984037	0.334501	1.59605	0.0226622	0.0774864	0.0331831	0.0941836
PC(30:00) & PE(33:00)	706.539	0.34375	0.06875	1	0.00696719	0.120917	0.299343	0	0	0.222617	0	0	0.906602	0	124.524	0	0	0.100316	0	0.226282	0.242148	0.254388	0.0732223	0.0187568	0.284594	0.0147952	0.0433254	0	0	0.204319	0.0647501	0	0.0363195	0.0300102	0.0838926	0.064875	0.218985	0.033434	0.332805	0	0.0886041	0	0.0556781	0.078112	0.739328	0	1.41638	0.00133485	0
PC(32:00) & PE(35:00)	734.57	0.23125	0.003125	2	2.39656	0	0.230436	0	0	0.261752	0	0	0	0	0	0	0	2.11673	0	0.0687165	0.0783849	0.846965	0.571838	3.06972	0.208144	2.6681	2.93493	0	0.551558	2.83037	3.23194	3.11135	3.26795	3.23307	3.17102	3.34587	3.07142	0.0760007	1.65045	0.533214	2.98211	3.07531	1.8898	0.301433	11.205	0.709262	0.358053	0.0117892	0.366622
PC(32:01) & PE(35:01)	732.554	0.209375	0	2	6.13452	4.68005	5.09764	0	0	5.26536	7.52247	0	5.41216	0	73.8273	0	0	32.2177	4.07863	2.50689	4.22244	5.92567	4.87642	4.47262	0.247604	2.92247	1.88672	4.54603	5.12794	2.60265	2.13322	6.60139	3.21007	4.2416	5.95021	2.23024	1.84929	7.54041	2.23175	3.67967	1.76329	3.25043	14.2526	0.140482	0.938983	5.30779	5.76918	4.49192	11.8905
PC(32:02) & PE(35:02)	730.539	0.271875	0.14375	1	0	0	0.343007	0	0	1.374	0	0	0.102142	0	0	0	0	0.0452473	0.0165811	0.0214304	0.0188927	0.151884	0	0.0147391	0.105056	0.0116361	0.0632515	17.9095	3.3161	0.0273486	0.0254642	0.0293704	0.0530817	0.0846775	0.218662	0.0347087	0.0148565	6.04931	0.097003	3.01725	0.0316773	0	0.0237674	0.0308068	0.198748	0	0	4.70853	0.0268296
PC(34:01) & PE(37:01)	760.586	0.2	0	2	31.0766	5.4266	5.13405	0	0	7.05525	4.45614	0	3.15247	0	0	0	0	7.82586	3.3359	4.55621	5.37726	10.2772	10.0773	33.5436	0.298495	28.1641	31.8334	5.17803	5.84928	29.5526	33.5726	29.2884	34.929	34.6409	33.4125	35.5717	33.4455	3.53285	15.2812	5.88755	32.7849	34.3589	23.5171	0.600029	30.2274	13.6922	6.4648	5.91245	10.4629
PC(34:02) & PE(37:02)	758.57	0.2	0	2	115.622	17.417	15.2334	0	0	25.655	14.3769	0	13.0954	0	0	39.6823	0	13.3262	15.1362	13.3159	16.2257	31.1206	32.5014	96.0871	0.301628	78.8515	88.1484	15.9004	32.9728	82.0146	92.0809	89.6484	101.709	96.9933	95.9218	96.9559	89.0556	13.028	42.1753	20.1301	93.5023	94.3075	71.9294	0.536801	37.3799	73.6682	52.2103	5.93289	66.697
PC(34:03) & PE(37:03)	756.554	0.265625	0.13125	1	3.50216	1.30698	1.51195	0	0	1.38179	0	0	0	0	0	0	0	0.581023	1.90244	0.780873	1.25704	1.5591	1.98009	3.76444	0.00292985	2.18977	2.7983	0	0.833335	2.5841	3.1265	3.06402	3.5073	3.32681	3.76508	3.73009	3.0898	0.231823	1.36886	0.165216	3.40879	3.29038	2.63085	0.155734	1.31697	1.18273	0.555741	0.0386711	0.821039
PC(36:01) & PE(39:01)	788.617	0.259375	0.003125	1	3.87822	0.644086	0.621379	0	0	1.28097	0	0	0.699943	0	0	0	0	1.46519	0	0.194407	0.434174	1.1812	1.44722	4.22096	0.156941	3.65201	4.249	0	0.610315	4.12032	4.41649	4.20258	4.69324	4.37948	4.56781	4.84012	4.48919	0.187253	2.06522	0.682308	4.32387	4.49603	2.66776	0.081922	8.22748	1.34336	0.183217	0.00767714	0.233115
PC(36:02) & PE(39:02)	786.601	0.2125	0	2	45.4861	9.75033	8.13339	0	0	13.593	9.17304	0	6.14167	0	90.6304	0	0	6.96191	4.73464	8.043	9.41443	17.4921	16.3744	47.2266	0.160588	38.9433	44.0003	1.6918	10.1262	41.0615	47.8083	42.8644	49.7412	48.963	48.9205	50.1293	45.9956	5.91414	21.4368	10.2274	47.9177	48.1233	34.9269	0.334106	23.424	18.6709	8.33266	0	15.2388
PC(36:03) & PE(39:03)	784.586	0.203125	0	2	21.7182	3.9931	2.98036	0	0	5.67904	5.27892	0	2.7476	0	0	55.1504	0	3.22554	2.67928	3.64036	4.5552	6.89707	8.29696	22.0337	0.0551441	17.4502	18.5557	7.42829	5.19181	16.2216	21.6501	15.7539	22.1766	20.0705	21.7067	22.248	20.5657	8.18117	9.29148	3.87233	21.7121	21.8737	16.4481	0.151017	9.0866	7.04836	3.65013	7.8715	2.79572
PC(36:04) & PE(39:04)	782.57	0.1875	0.071875	2	37.0767	22.197	20.7901	37.5738	43.0382	28.1254	22.3427	0	27.2903	0	0	0	0	15.5682	31.4034	14.3721	22.3169	28.0352	28.4422	36.3348	0.202126	32.3141	36.6066	62.6172	52.3295	36.0356	36.148	32.5204	38.9138	38.5313	38.0231	35.7629	35.2386	74.4801	24.7539	27.1104	34.5019	36.7809	32.7453	0.0770141	52.6859	13.8747	20.5071	76.3914	20.9364
PC(36:05) & PE(39:05)	780.554	0.265625	0.0625	1	4.74986	34.8233	36.6502	0	0	40.1651	51.1044	0	48.5976	0	0	0	0	30.9003	52.8748	26.617	28.0829	45.0186	51.6628	3.79948	0	3.57166	3.73686	5.18687	1.21059	2.71475	3.1246	2.33935	3.76265	3.46259	3.66476	3.18798	3.23866	2.84186	2.76361	1.68813	3.19551	3.25879	5.38441	0.00573402	1.80698	2.14213	0.206994	6.94037	1.93203
PC(38:02) & PE(41:02)	814.633	0.396875	0.18125	1	0.196787	0	0	0	0	0.0460951	0	0	0	0	0	0	0	0.17894	0	0.189001	1.69218	0.122831	0.231409	0.134431	0.072193	0.161818	0.228303	0	0	0.223329	0.073809	0.115254	0.226672	0.325457	0.150489	0.258303	0.236201	0	0.011976	0	0.0853741	0.050157	0.098097	0.0053442	1.24001	0.0528839	0	0	0
PC(38:03) & PE(41:03)	812.617	0.23125	0.20625	2	4.99906	0.630151	3.21925	0	0	0.960427	0	0	0.116772	0	0	0	0	0.802839	0	6.71504	6.62852	9.47502	2.10294	5.41741	0.0115715	4.16296	4.78945	2.1874	2.80342	4.26981	5.38472	4.58433	5.53369	5.16452	5.38379	5.58821	5.05284	4.6937	2.25769	1.56136	5.26203	5.32243	3.61992	0.0595031	4.90125	1.7658	0.635541	4.65211	0.380503
PC(38:04) & PE(41:04)	810.601	0.203125	0.19375	2	19.6859	8.19966	5.75199	0	0	9.81981	5.04356	0	5.36567	0	0	0	57.5084	4.2724	6.56769	4.49961	7.74624	8.93271	10.1795	20.181	0.0572774	17.4001	20.2831	29.2926	24.806	19.441	20.2639	17.8971	21.8036	21.0707	21.1806	20.4648	19.554	34.9056	13.5105	14.0259	19.6374	20.7563	17.462	0.0519974	53.3107	7.5756	10.1178	36.2178	10.4593
PC(38:05) & PE(41:05)	808.586	0.2625	0.1625	1	8.37216	19.9234	20.4935	0	0	22.526	30.6649	0	26.3023	0	0	0	0	17.6218	31.5889	14.7379	17.0471	27.2195	29.8136	7.92474	0	6.72616	7.3623	0.39695	1.92161	6.87195	7.75057	6.97648	7.84033	7.67852	8.06799	7.90257	7.48915	0.809967	3.84089	1.9279	7.56364	7.81944	7.20418	0.0140669	10.7304	3.62912	1.18388	20.761	2.90887
PC(38:06)_[M+H]1+ / PE(41:06)_[M+H]1+	806.569	0.2625	0.15	1	7.36696	7.85292	9.61139	0	39.7799	11.3403	12.8202	0	13.3519	33.2213	86.922	0	0	8.24996	11.6068	7.15029	9.38018	13.074	14.273	6.96228	0	6.74844	7.01958	3.08436	2.82178	7.80423	7.82315	6.6853	7.83316	7.30163	7.38656	7.38053	6.77074	1.33879	4.19633	2.13798	6.99112	7.04222	6.38218	0	85.4587	4.05141	4.03031	0.430501	6.5665
PC(40:04) & PE(43:04)	838.633	0.403125	0.215625	1	0.108799	0	0	0	0	0	0.383103	0	0	25.5692	0	0	0	0	0.291643	0.0346703	0	0	0.039099	0.114125	0	0.160715	0.248179	0	0.0214291	0.1449	0.0803361	0.064484	0.153319	0.22407	0.136575	0.237286	0.145216	0	0.0338292	0	0.0516819	0.0948156	0.0625124	0.0407133	1.198	0.0129934	0.0386666	0.0197425	0.0219425
PC(40:05)_[M+H]1+	836.616	0.278125	0.109375	1	2.96727	0.895533	0.687237	0	0	0.931518	0	0	0	0	0	0	0	0	1.66058	0.204503	0.392863	0.993525	1.63122	1.93704	0	1.63332	2.08552	0	0.575603	2.13358	1.88544	2.09898	2.0066	1.8887	2.1174	1.93171	1.91052	0.366133	1.05577	1.14749	1.90205	2.19605	0.74183	0	5.45311	1.26946	0.751789	0.142927	2.61888
PC(40:06) & PE(43:06)	834.601	0.2	0	2	3.50745	3.22708	3.27086	0	0	3.57205	4.23972	0	2.72222	0	0	0	0	1.96364	3.90249	2.04059	4.40055	3.39474	4.38039	2.84341	0.029402	2.339	2.53416	1.83461	3.15574	3.1964	2.81744	3.75854	3.06297	2.86757	4.10772	2.57895	2.59131	4.24039	1.73988	2.19337	2.43805	2.49129	4.73647	0.0764309	59.2142	3.3352	2.9423	1.81244	5.67316
PC(40:07) & PE(43:07)	832.586	0.20625	0.071875	2	1.81627	7.50194	8.73532	331.478	0	8.98222	9.11538	0	8.39769	146.394	0	0	0	6.91909	13.4123	6.26226	6.97423	9.69747	12.3612	1.22652	0	0.949778	1.13426	3.17238	1.99303	1.22081	1.19381	0.673534	1.47527	0.777923	0.617345	0.517486	0.854978	5.9293	0.624551	2.16665	1.50808	2.27984	0.866397	0.000965186	4.78258	0.880527	1.38798	3.41833	2.203
PC-O(34:01)_[M+H]1+ / PE-O(37:01)_[M+H]1+	746.606	0.446875	0.059375	1	0.44353	0.728772	0.0616318	0	44.4547	0.719433	0	0	1.04643	0	0	0	0	0	1.06306	0.00572862	0.276093	0	0	0.718799	0.0560622	0.400402	0.703577	0	0.0719116	0.39352	0.4808	0.332589	0.44668	0.664837	0.629719	0.676528	0.720937	0	0.118102	0.0218662	0.335206	0.267429	0.0838503	0.016214	0.422491	0	0.0473088	0	0
PC-O(38:07) & PC-P(38:06)	790.575	0.20625	0	2	6.78356	3.2363	2.19588	0	0	3.88541	5.14113	0	3.5505	0	0	0	0	1.61072	2.10834	1.35954	2.04483	2.35784	3.04556	5.32393	0.135851	3.25205	3.17994	5.06106	5.42968	3.70491	3.19844	6.95686	4.32719	4.96624	6.92578	3.10806	2.87365	7.80453	2.96604	3.73622	3.11012	4.45386	8.80192	0.207994	4.97302	6.45111	6.92587	4.34144	11.4618
PC-O(46:00)	916.81	0.2375	0	2	1.31713	4.08065	1.03817	0	0	2.52101	0	0	2.76135	0	80.7947	0	0	0.166466	7.15759	0.0606701	2.82042	0.792058	0.502137	0.421357	0.254916	0.296358	0.719669	11.2455	10.861	0.716818	0.34561	0.239416	0.291832	0.343896	0.135014	0.408528	0.314733	8.40464	3.75905	5.45245	0.539574	0.317313	0.100524	0.0388121	5.88307	0.310873	1.05808	7.00727	0.980354
PC-O(46:01) & PC-P(46:00) / TG_oxid(54:05)	914.794	0.30625	0.084375	1	1.63441	1.29019	0.694856	0	0	0.729623	0	0	2.18299	0	0	63.598	0	0.153409	4.03044	0.205668	1.08157	0.968013	0.72972	0.543759	0.0304267	0.187064	0.413734	4.61147	4.5213	0.118389	0.286775	0.348376	0.629265	0.417582	0.354114	0.456716	0.185297	3.85688	1.75595	2.45713	0.379861	0.279117	0.0399725	0.00613139	3.39992	0	0	2.75309	0
PC-P(34:01) & PC-O(34:02)	744.591	0.440625	0.146875	1	1.15073	0.0407724	0.068741	0	0	0.20433	0	0	0	32.1727	0	0	0	1.56563	0	0.041855	0	0.105827	0.288389	1.4062	0.000807861	1.02261	1.32734	0.25407	0.0214069	1.19294	1.09356	1.1428	1.35167	1.58607	1.44985	1.59141	1.4303	0	0.430738	0.0445659	0.95995	0.961932	0.211921	0	0.330149	0	0	0.000748558	0
PE(32:06)	680.429	0.26875	0.240625	1	0.00920285	1.83787	1.8065	0	0	1.5489	3.41498	42.3221	2.57878	0	0	0	0	3.47372	1.84775	1.28995	1.76927	1.88684	1.60193	0.188835	0	0.126286	0.103195	3.22417	0.371638	0.703484	0.0308612	2.34079	0.380133	0.763409	0.751206	0	0.505672	0.284881	2.00994	0.140626	0	1.92352	7.89509	0.210872	3.55672	0.214284	0.157777	0.473052	1.57131
PE(34:01) & PC(31:01)	718.539	0.440625	0.184375	1	0.0494227	0	0	0	0	0.0197173	0	0	0	21.2106	0	61.6969	0	0.196666	0	0	0	0.0478504	0.0275179	0.0172099	0.0279324	0	0.0112455	0	0	0	0.0138053	0.0906716	0.00477116	0.0710991	0.0465323	0	0	0.0508848	0.0100668	0.0545603	0	0.030752	0.34946	0.099024	0.39531	0	0.037076	0.0346896	0
PE(36:00) & PC(33:00)	748.586	0.36875	0.184375	1	0.038077	0	0	0	0	0	0	0	0	0	0	0	0	0	0	0	0	0	0	0.0134302	0.336995	0.00705719	0.0141334	0	0.0313474	0.0119856	0	0.178723	0.000783244	0.0397453	0.0863323	0.00999687	0.00923805	0.097315	0.00244464	0	0	0	0.0541065	0.00723183	0.0220873	0.0292145	0.00936493	0	0.0068501
PE(36:02) & PC(33:02)	744.554	0.2375	0	2	0.0418227	4.97212	6.49701	0	40.8085	6.24177	17.9351	0	6.84057	0	0	0	0	8.07849	24.2838	6.0517	7.76472	6.09428	7.99493	0.150488	0.271557	0.0712482	0.206667	27.0202	5.29523	0.148747	0.0908084	0.0818372	0.147819	0.296234	0.487919	0.0501454	0.154726	9.90295	0.290907	4.66781	0	0	1.69768	0.49484	2.38619	0.635967	0.134054	6.74971	0.134368
PE(36:03) & PC(33:03)	742.539	0.31875	0.009375	1	0.79962	0	0.144123	0	0	0.227822	0	0	0.10681	0	0	0	48.5724	0.0168389	0	0	0	0.0827774	0.326061	1.11059	0.147273	1.06942	1.5572	0	0.00258376	2.49271	0.371883	3.89073	0.891868	2.60725	0.34669	1.46683	0.678527	0.0122184	0.37985	0.0301173	1.19351	1.02127	0.737955	0.273503	0.908472	0.325581	0.18983	0.0149251	5.44462
PE(38:01) & PC(35:01)	774.601	0.484375	0.1875	1	0.00742075	0	0	34.9876	0	0	0	0	0	0	0	0	0	0	0	0	0.0964599	0	0.0404877	0	0.00165944	0	0.0426119	0.443529	0	0.0591918	0.0373975	0.0768131	0.0377387	0.0691076	0.0583534	0.0560009	0.102524	0	0	0.0372242	1.36149	0.0156101	1.8556	0	0.322995	0	0	3.23981	0.0375695
PE(38:02) & PC(35:02)	772.586	0.35	0.1875	1	0.52086	3.78709	5.07088	0	0	4.56378	15.9485	0	4.72833	0	0	0	0	6.647	11.1768	4.39097	5.93591	4.44686	5.63304	0.468088	0	0.415757	0.79085	0.382619	0.00844565	0.667042	0.871034	0.418328	0.833572	0.912679	0.771824	1.024	1.02471	0	0.333442	0.108531	0.677447	0.414509	0.891873	0.00499433	0.546195	0.365226	0	0.0916445	0.118685
PE(38:06)_[M+H]1+ / PC(35:06)_[M+H]1+ / PA(40:07)_[M+NH4]1+	764.523	0.359375	0.125	1	0.00203913	0	0	0	0	0.00437021	0	65.1078	0	0	0	0	0	0.172094	0	0	0.000692519	0	0	0.0294467	0	0.176321	0.138039	272.384	6.82661	0.18255	0.0176939	0.054172	0.0723702	0.222058	0.283919	0	0.0278082	27.394	0.922889	11.1313	0.0251401	0.0291764	0.237448	0.0403442	16.7223	0.0158132	0.144681	96.414	0.484481
PE(40:06) & PC(37:06)	792.554	0.35625	0.134375	1	0.031233	0	0	0	52.2912	0.0195275	0	0	0	0	0	0	61.2132	0.11963	0	1.48888	0.559138	0.772367	0.663304	0.0738629	0	0.0573371	0.279068	0.26878	0.0343859	1.07204	0.422725	0	0.208609	0.076017	0.0438008	0.0869596	0.27043	0.0234505	0.127205	0	0.129445	0.120301	0.102915	0	38.1386	0.150529	0.489502	0.262857	0.78015
PE(40:07)_[M+H]1+ / PC(37:07)_[M+H]1+ / PA(42:08)_[M+NH4]1+	790.538	0.315625	0.009375	1	0.105716	1.75311	3.14076	0	0	2.17228	0	0	3.44365	0	0	0	0	3.39645	0	15.8684	18.0321	17.4526	11.9283	4.0657	0.00404819	1.68105	3.09158	0	0.563617	3.74602	2.48141	1.37295	2.66265	1.88526	1.42923	2.68774	2.61493	0.000657453	0.894723	0.0818279	3.35963	3.32326	0.284556	0.00912292	10.353	4.83197	6.72369	0	10.7469
PE-O(40:05)_[M+H]1+	780.59	0.64375	0.228125	1	0.160343	0	0	0	0	0	0	0	0	0	0	0	53.4481	0	0	0.143969	0.190806	0.217408	0	0.0861721	0	0.0520635	2.82033	0.526808	0.0630299	2.14798	0.0557038	0.0237445	3.06663	2.94286	0.125792	0.0641176	0.0370265	0.0433545	0.108482	0.0981979	0.0417179	0.0886446	3.73115	0	0.0956983	0	0	0.0104707	0
PG(37:01)_[M+H]1+	791.58	0.228125	0	2	2.91677	0.841991	1.15131	25.8401	0	1.59239	1.28187	0	1.80206	0	0	0	0	0.712158	1.57926	1.14393	1.44724	1.44615	1.45235	2.29037	0.0135343	1.19288	1.26194	0.992428	2.12	1.48065	1.25318	3.04469	1.78557	2.12141	2.84664	1.36792	1.22084	3.09814	1.22295	1.53327	1.23912	1.79517	3.63582	0.0470314	2.38319	2.42985	2.84346	1.77229	4.61714
PG-O(40:00)_[M+H]1+ / TG(48:04)_[M+Na]1+	821.663	0.503125	0.20625	1	0	0.16586	0.477535	0	0	0.661846	0	0	1.43483	0	0	0	0	0.0168016	1.51252	0.221645	0.269395	0.339699	0.948763	0.00532172	0	0	0.00376564	0	0.0101799	0	0.0173827	0	0	0	0	0	0	0	0.00240705	0	0	0	0	0	0.010092	0	0	0.00141964	0
PI(34:01)_[M+H]1+	837.549	0.3625	0.146875	1	1.74325	13.0652	4.42177	0	0	9.7321	43.4411	0	16.1694	41.0902	0	0	0	13.4472	8.13006	22.7087	29.621	12.8428	8.87781	1.53943	0	0.531911	1.14707	0	1.09295	0.640208	0.132708	4.82086	1.73257	1.90624	1.3053	0.200698	0.15063	0	0.0287322	0	0.0899574	0.590637	8.29806	0	1.94544	5.21719	1.05267	0.0934384	4.56746
PI(38:04)_[M+NH4]1+	904.591	0.56875	0.20625	1	0	0	0	0	0	0	0	0	0.249832	0	0	0	0	8.99098	0	0	0	0	0.038729	0.0544493	0	0.247069	0.50743	0	0.0242977	0.43697	0.384922	0.0764488	0.248394	0.296455	0.283971	0.202458	0.436113	0.877088	0.174546	0	0.197067	0.288233	0.0229938	0	3.07591	0	0	0.086596	0.0327519
PI(43:04)_[M+Na]1+	979.625	0.565625	0.096875	1	0.0317335	0	0	0	0	0	0	0	0	0	0	0	0	0	0	0	0.869577	0	0	0.022145	0	0.00109274	0.0362874	0	0	0.00417557	0.0397934	0.0139137	0.0332144	0.0267798	0.136557	0.0335438	0.0367117	0	0.0141896	0.00845808	0.0497229	0.0647359	7.50953e-06	0.00128949	0	0.0440397	0.00844421	0	0.00589696
PI-O(37:01)_[M+H]1+	865.616	0.359375	0.240625	1	0.0472506	0.253261	0.0316792	0	0	0.0150633	0	0	0	0	0	0	0	10.466	0	0	0	0	0	0.0895929	0.00163029	0.0589268	0.0704429	5.4057	1.08743	0.0106261	0.0321726	0.15707	0.0509036	0.0740208	0.31728	0.0339048	0.0763093	1.16866	0.633593	0.439522	0.0492128	0.0843473	2.08958	0	6.0519	0.264951	0.128414	0.43868	0.641703
PS(36:01)_[M+Na]1+	812.541	0.39375	0.23125	1	0	0	0.0140376	37.4513	0	0.0439822	0.896013	0	0.594808	0	0	0	0	2.61515	0	0.998472	1.07884	0.313793	0	0	0	0.388657	0.00802543	0.493607	0.120686	0	0.0257209	0.145433	0.0105582	0.0242923	0.138601	0.32656	0.0360023	1.24933	0.139823	0.25575	0.0486451	0.0191018	3.15513	0.000760843	0.746286	0	0	3.48939	0
PS(38:03)_[M+H]1+ / PG(38:05)_[M+NH4]1+	814.559	0.546875	0.190625	1	0.590874	0.24082	0.250814	0	49.2748	0.199214	0	0	0	35.6233	0	0	0	0	0	0.761875	0.71471	0.283543	0.855766	0.574657	0	0.491441	0.526287	0	0.0233751	0.2445	0.438671	0.189127	0.539618	0.505386	0.46395	0.459573	0.521319	0	0.034881	0	0.392003	0.279577	0.155739	0	0.0895298	0	0	0.035242	0.0397184
PS-O(36:01)_[M+Na]1+ / PS-O(38:04)_[M+H]1+ / PG-O(38:06)_[M+NH4]1+	798.562	0.384375	0.140625	1	6.55475	0.351979	0.751889	0	0	1.0739	1.5078	0	0	0	0	0	0	0.493569	1.63003	0.658822	0.846739	1.40144	0.861052	6.55615	0	4.38152	4.92682	0	0.974628	4.19815	5.13994	5.49612	5.85165	5.75316	6.14128	5.76079	5.15374	0.190253	2.02368	0.947245	6.02568	5.2618	4.46682	0.00459684	0.0102718	1.03467	0.0909349	0.45907	0.297196
PS-O(38:00)_[M+Na]1+	828.609	0.265625	0.2125	1	0.685742	0.79802	1.85503	0	0	2.52618	0.715087	61.378	0.763629	0	0	0	0	0.475291	0	0.121426	0.477636	0.961976	0.418148	0.471814	0	0.205373	0.70824	0.305065	0.265479	2.57895	0.442986	4.35128	0.379743	3.378	0.770701	0.467511	0.342105	0.0291067	0.211881	1.58413	0.325673	0.176466	0.143415	0	0.741619	1.06402	0.0714586	0	5.15345
PS-O(40:01)_[M+Na]1+ / PS-O(42:04)_[M+H]1+ / PG-O(42:06)_[M+NH4]1+	854.627	0.65	0.134375	1	0.484258	1.46409	8.44988	0	0	9.49117	0.790573	0	1.19967	35.3315	0	0	0	0.394447	0.251351	0.85246	1.96713	1.53482	0.611426	0.0927984	0	0.0622549	0.128661	0.498715	0.170426	0.0428203	0.0220185	0	0.106592	0	0.0125588	0	0	0.105316	0.0395837	0	0.0274988	0	0.0375636	0	0.214857	0	0	0	0
SM(29:01)	633.497	0.390625	0.13125	1	1.48153	8.57715	15.6433	39.5002	0	13.5848	27.1734	0	16.5093	22.0487	0	0	0	27.1823	33.012	18.4516	21.651	18.5507	21.2126	1.49086	0.336877	0.232048	0.0869325	0	0	0	0.139955	0.480493	0.16432	0.17155	0.346836	0.0776052	0	0	0	0.282236	0.0955156	0.0611869	4.71723	0.892839	0	2.55627	0.462211	0	2.315
SM(32:02)_[M+H]1+	673.528	0.28125	0.009375	1	2.02193	0.927226	0.207837	0	0	0.525998	0	0	0.528131	0	0	0	0	1.74445	0	0.17801	3.94564	0.355614	0.562295	1.47959	0.0170624	0.765344	0.637355	0.673224	1.29375	0.967659	0.773603	2.25353	1.0871	1.54371	1.71851	0.765672	0.639631	1.85634	0.669929	1.31552	1.74214	0.787572	2.40563	0.0274561	0.286536	0.983154	1.44344	1.90254	2.22237
SM(34:01)_[M+H]1+	703.575	0.23125	0.04375	2	38.307	5.09756	4.48463	0	0	5.06384	6.95928	0	4.4748	0	0	0	0	5.80286	8.52352	6.95866	5.20779	7.36436	7.52647	48.0802	0.291752	34.8799	43.9685	0	10.2408	39.9094	45.3362	46.8585	49.2217	53.3136	52.1538	53.1536	48.4582	6.20865	22.0707	10.3236	51.1467	44.2586	36.2423	0.595471	4.99792	14.4358	8.60009	0	15.7592
SM(34:02)_[M+H]1+	701.559	0.29375	0.1	1	5.73103	1.14348	24.8339	0	0	18.1273	0.882448	0	1.8362	0	0	0	0	29.7229	1.87759	21.4809	25.7582	1.24312	1.44167	6.39966	0.00268338	4.67345	5.69542	0.409019	1.24981	5.41567	5.89701	6.38434	6.26345	6.69417	6.49591	6.5067	5.86357	0.217134	2.79951	1.3109	6.96034	5.78117	4.8966	0.010717	0.0405614	1.28598	0.324309	0.0118908	0.427669
SM(35:01)_[M+H]1+	717.591	0.4125	0.09375	1	0.0915145	1.57042	0.677869	0	43.2784	3.09102	6.99296	0	7.13842	0	0	0	0	3.17115	3.28017	0.180161	0.10922	0	2.57007	0.120198	0.283486	0.096847	0.332003	0.224081	0.00248449	0.117775	0.348145	0	0.179933	0.474225	0.287979	0.278061	0.381866	0.0469987	0.0278146	0.0058858	0.207253	0.0554161	0.0571844	0.480371	0	0.0768409	0	0.167452	0
SM(36:01)_[M+H]1+	731.606	0.2625	0.053125	1	4.95759	0.656995	0.181755	33.6939	0	0.4235	0	0	0	0	0	0	0	0.0101478	0	0.113441	0.059609	0.573462	0.380965	6.39711	0.27588	4.784	5.97392	0	0.930154	5.45619	6.35439	6.14503	6.95918	6.93045	6.9339	7.2802	6.62664	0.203386	2.99639	1.27933	6.90186	6.31376	5.037	0.229836	2.36031	1.70179	0.0270422	0	0.55384
SM(36:02)_[M+H]1+	729.591	0.5125	0.153125	1	2.53633	0	0.0808958	0	0	0.186111	1.14801	0	0	32.9963	0	0	0	0.213841	0	0.0340388	0.0556104	0.0862227	0.221385	3.13648	0.0127636	2.1971	2.87949	0	0.0250984	2.75265	2.94871	3.09371	3.16812	3.21145	3.39247	3.27348	3.04926	0.0406457	1.29604	0.310302	3.36066	2.99283	3.65618	0	0.323501	0	0	0	0
SM(38:01)_[M+H]1+	759.638	0.35625	0.04375	1	2.60443	0.22968	0.105716	0	0	0.126215	0	0	0	0	0	0	0	0.281674	0	0.229484	0	0.310808	0	3.65857	0.252135	2.79338	3.46776	0	0.227557	3.19376	3.60909	3.37341	3.72533	3.83363	3.99972	3.95443	3.77385	0	1.52175	0.157121	4.03203	3.69674	2.45704	0.167123	2.23379	0.3805	0	0	0.142925
SM(38:02)_[M+H]1+	757.622	0.54375	0.215625	1	0.84086	0.25773	0.00179556	0	45.1085	0.0926252	3.60729	0	0	0	0	0	0	0.0655605	0	0	0	0	0	1.44031	0.0419063	1.01987	1.33205	0	0	1.26947	1.3296	1.38805	1.51807	1.59779	1.56516	1.70057	1.58313	0	0.390972	0	1.73335	1.35535	3.70989	0.0201921	0.728485	0.0250666	0	0	0
SM(39:01)_[M+H]1+	773.653	0.484375	0.065625	1	0.210598	0.252922	0.0661105	0	0	0.96987	2.74042	0	3.27686	0	0	54.6896	0	2.21128	0	0	0	0	1.29897	0.541989	0.128126	0.406779	0.598383	0	0	0.372892	0.51301	0.298135	0.599174	0.714318	0.717346	0.908417	0.848568	0	0.143617	0.00641271	0.498504	0.183119	0.132795	0.127555	0.348908	0	0	0	0.0466676
SM(40:01)_[M+H]1+	787.669	0.28125	0.053125	1	5.55719	0.842147	0.18867	0	0	0.480878	0.285045	0	0	0	92.3945	0	0	0.14604	0	0.188553	0.378144	0.77318	0.650518	7.57394	0.287209	5.84089	7.43584	0	1.27938	6.62158	7.55999	6.42668	7.68698	7.83736	8.43597	8.74886	7.85985	0.0625564	3.50045	1.17208	8.04104	7.75044	5.54998	0.249688	1.89026	2.9447	0.566405	0	1.61864
SM(40:02)_[M+H]1+	785.653	0.3875	0.0625	1	4.47382	0.457153	0.196288	0	0	0.517908	0	0	0	0	0	0	0	0.458084	0	0.107306	0.117839	0.841403	0.805125	6.07678	0.0302011	4.62461	5.439	0	0.958534	5.06994	5.9095	5.72955	6.1673	5.87269	6.39621	6.50083	5.94773	0.863607	2.60966	1.02088	6.32307	5.67442	4.24643	0.0289312	0.861475	1.53762	0.034351	0	0.288621
SM(41:00)_[M+H]1+	801.684	0.36875	0.053125	1	1.70293	1.38308	0.991661	0	0	0.680552	0	0	3.48486	0	69.737	0	0	2.66527	0	0.409085	0.990008	0.409352	0.761319	2.51113	0.162601	1.88927	2.38204	0	0.0970472	2.23656	2.43879	2.16958	2.63551	2.67917	2.89512	2.9866	2.83344	0	1.14273	0.106343	2.82029	2.66005	1.55472	0.29963	0.568562	0.374379	0	0	0
SM(41:01)_[M+H]1+	799.669	0.325	0.034375	1	1.5956	1.78023	0.969663	0	0	1.76654	3.39986	66.4716	2.07974	0	0	0	40.7136	2.52577	1.47994	0.203403	0.0477981	0.425053	0.506985	2.01435	0.0836996	1.63927	2.07094	0	0.055175	1.7592	2.09905	2.16427	2.13794	2.07769	2.18582	2.34929	2.1653	0	0.774195	0.0584643	2.26264	1.8772	0.869538	0.0636043	0.130314	0.751361	1.75262	0	1.33299
SM(42:01)_[M+H]1+	815.7	0.315625	0.040625	1	2.97474	0.22758	0.165707	0	0	0.23491	0	0	0	37.2174	0	0	0	0.601901	0	0.0696884	0.160611	0.419957	0	4.48895	0.312894	3.48952	4.12103	0	0.346158	3.72966	4.42092	3.74267	4.58353	4.5965	5.07279	5.07957	4.73551	0	2.17385	0.617002	4.77735	4.49769	3.03219	0.254539	0.841527	1.02424	0.202871	0	0.290548
SM(42:02)_[M+H]1+	813.684	0.275	0.059375	1	11.3349	1.18945	0.742099	0	0	2.04884	0	0	0.0578198	0	0	0	0	1.1937	0	1.14558	1.37958	2.50526	2.85161	13.8032	0.0807913	10.976	13.5741	0	2.87829	12.1252	14.3007	12.9195	14.2324	14.563	15.5471	15.5591	14.535	0.923187	6.5301	2.64992	14.5857	13.9556	10.2418	0.0672669	2.74201	4.46158	1.1525	0	4.06153
SM(42:03)_[M+H]1+	811.669	0.421875	0.234375	1	5.29824	0	0.23358	0	0	0.73229	0	0	0	0	60.1462	0	0	0.570919	0	0.195768	0.234602	1.15621	1.23289	6.6191	0	5.26624	6.53638	0	0.787435	5.87604	6.61006	6.10049	6.78519	6.95729	7.29846	7.35482	6.92531	0.01858	2.9123	1.28978	6.93748	6.42432	4.79249	0	1.0574	1.64299	0.0469252	0	0.794644
SM(44:00)_[M+H]1+	845.747	0.4875	0	1	0.0369578	0	0	0	0	0.0417716	0	0	0	0	0	0	0	0	0	0	0	0.111493	0	0.0327661	0.701557	0.136539	0.0483945	0	0	0.0358185	0.0395469	0	0.0621069	0.0153658	0	0	0.0712536	0	0	0	0.0181493	0	0.0152033	0.367708	0.678252	0	0	0	0
TG(30:00)_[M+NH4]1+	572.489	0.346875	0.2375	1	0.284451	0.412608	0.0693406	0	0	1.25366	0	0	0	0	0	0	52.936	0	0	0.0437633	0	0	0.492608	1.12483	22.1557	1.14464	0.879519	0.0307691	0.138965	0.433347	1.47559	2.70394	0.610883	0.0182613	0	0	1.19426	0	0.592753	0.615212	0.030427	0.0215253	0.650784	36.0276	0.718611	8.39807	2.44411	0	4.44568
TG(34:01)	626.536	0.246875	0	2	2.07368	0	0.158735	0	0	0.881556	2.48904	0	0.771593	30.9133	0	0	65.4108	0.217053	2.7816	0.124143	0.341875	0.169926	0	3.00023	17.2862	1.84726	1.61525	0	1.23936	1.77244	2.68692	2.03215	1.97787	1.94068	2.52782	2.93704	2.08149	0.731562	1.72247	1.77568	3.5038	3.38835	2.15561	21.7289	1.15936	6.93807	5.43789	1.53522	6.32135
TG(35:00)	642.567	0.303125	0	1	1.33883	0	0	32.8594	0	0.263641	0	65.381	0	0	0	55.0997	0	0	0	0	0.272004	0.152226	0.27991	1.67003	7.25787	1.30274	0.803975	0	1.89444	0.804029	1.74023	1.55889	1.20648	0.241081	0.369682	0.542377	1.07366	1.52504	1.72537	2.2273	1.11925	0.847464	1.27177	9.64088	0.7855	4.48605	3.97916	2.03145	3.20849
TG(36:00)_[M+NH4]1+	656.582	0.20625	0	2	10.3281	39.5953	15.1205	0	0	31.8123	11.1142	0	16.8792	0	0	0	0	5.74789	61.2771	0.834601	35.9267	1.66857	3.57663	14.186	76.6064	60.7479	49.4291	262.545	401.931	110.181	13.8076	13.3012	22.9842	21.914	22.9195	3.21432	41.3206	426.296	334.471	450.68	5.29356	19.6166	46.3692	93.7013	117.42	34.938	326.72	423.017	207.578
TG(36:01)	654.567	0.259375	0	1	1.28317	1.3381	0.298015	0	0	1.82721	0	0	0	0	0	0	0	0.0776899	1.34189	0.0573553	0.242621	0	0.486116	2.39916	31.1271	3.23666	2.51979	2.89995	4.42238	1.72411	2.67375	3.26343	1.44686	1.6201	2.31922	2.71409	1.84534	4.10807	3.29366	4.71502	3.20132	2.81225	1.64715	36.2442	1.70723	15.1494	6.99629	4.60469	7.60506
TG(37:00)_[M+NH4]1+	670.598	0.325	0	1	0.925258	0	0	32.4233	0	0.270789	0	0	0	0	0	0	0	0	0	0	0	0	0	1.40703	8.68113	1.09562	0.796706	0	0.640959	0.650732	1.67403	1.82579	1.15964	0.331243	0.1916	0.24734	1.22964	0.200066	1.10277	1.02675	0.733176	0.483763	1.07779	10.4601	0.698059	4.7725	3.1161	0.484855	3.74084
TG(38:00)_[M+NH4]1+	684.614	0.24375	0	2	2.86984	10.1455	5.10599	0	0	9.16075	4.90192	0	4.53352	0	0	0	0	2.05966	22.4431	0	10.6787	0	2.27563	5.24997	62.937	16.4444	14.4296	77.3298	125.002	31.987	6.54026	8.20529	6.52398	6.19631	6.69551	0.274781	13.1504	134.475	104.629	138.267	1.30208	5.31413	12.668	68.1152	37.9058	26.9414	102.38	129.445	59.6633
TG(38:01)_[M+Na]1+	687.553	0.359375	0.003125	1	3.17061	57.1121	60.0174	0	0	51.1565	53.2544	0	97.862	0	0	0	0	78.0028	58.5838	61.2334	67.283	61.9352	74.1776	0.884914	0.349539	0.696873	1.01952	3.32154	0.450575	0.655429	0.513927	0.490749	0.779179	0.705041	0.350004	0.529209	0.534883	0.693898	0.687644	1.0024	0.497556	0.645694	2.24896	0.865205	0.531517	0.0635364	0	0.595872	0
TG(38:01)_[M+NH4]1+	682.598	0.246875	0	2	3.60284	1.13722	1.08154	0	0	3.97108	2.73083	0	0.601326	0	0	0	0	0.304374	1.20121	0.651825	1.01277	2.13788	1.59955	3.65198	60.3828	3.67207	3.03373	0.797771	2.52222	3.18761	5.3384	7.31015	4.04489	0.986124	0.805067	1.12339	3.44503	1.71011	2.73602	2.37283	1.30837	1.58721	2.11042	66.2729	2.39801	23.49	9.09347	2.13642	15.6638
TG(40:00)_[M+NH4]1+	712.645	0.246875	0	2	1.59302	1.27423	0.0638943	34.8621	0	2.46742	0	64.2664	1.75809	24.546	0	0	0	0.889012	0.317672	0	0	0	1.49507	3.37271	49.7901	3.50439	2.71636	0.452092	2.63865	2.77278	4.80304	6.50895	3.13328	0.295001	0.166029	0.0258958	6.26599	2.8137	2.88416	3.29217	0.44631	0.365231	3.05399	49.4181	2.06768	23.2557	8.38243	2.62539	14.4365
TG(40:01)_[M+NH4]1+	710.629	0.284375	0	1	3.82524	1.38792	0.734691	0	50.5487	3.50721	2.02902	0	1.90906	0	0	0	0	0.0108315	0.787486	0.044691	1.74403	0.178295	0.581654	3.40723	49.2889	3.52066	2.90053	1.14251	5.19058	3.0243	5.29735	5.96814	4.13133	0.248316	0.116471	0.0169046	3.34819	3.52036	2.34172	1.55926	0.346393	1.12629	2.70879	47.996	2.27621	21.5261	8.71155	0	14.1435
TG(42:00)_[M+NH4]1+	740.676	0.296875	0.003125	1	0.700523	0.791188	0.0777904	0	0	1.67194	0	0	1.77965	0	0	0	0	0.440449	0	0	0	0	1.18804	2.37019	42.5714	3.27211	2.28411	0.0234858	1.34623	2.00404	3.7735	4.77485	2.10833	0.157782	0	0.0136501	5.34566	0.0512608	2.04921	1.32431	0.153833	0.0665083	2.26288	36.8685	2.43479	20.9515	6.87614	0.152385	11.2791
TG(42:01)_[M+NH4]1+	738.661	0.3375	0.025	1	1.50591	0.439725	0.21724	23.2117	0	2.21117	0	0	0	0	0	62.2198	0	0	0	0.027794	0	0.0504498	0	2.30376	39.8969	3.00246	2.2659	0	1.05125	2.27446	3.95128	4.25074	2.45851	0.0225216	0.0101378	0	2.87245	0	1.75364	0.808333	0.0122509	0.0187695	1.39324	34.7889	2.22528	18.7923	6.30044	0	11.3152
TG(44:00)_[M+NH4]1+	768.708	0.34375	0	1	0.418756	0.968712	0.0787331	0	0	0.711458	0	0	0	0	0	0	0	0.351121	0	0	0	0.0754166	0.497894	1.55757	20.1113	4.82656	2.62156	0	0.353114	1.3052	2.41341	2.61794	1.44373	0.326544	0.125632	0.141605	3.14602	0	1.2345	0.509809	0.356466	0.582019	2.84635	16.3675	4.74579	17.9892	6.78015	0.064726	6.61954
TG(44:01)_[M+NH4]1+	766.692	0.36875	0.065625	1	0.696036	1.07075	0.199011	0	0	2.15123	0	0	0.708273	0	0	0	0	0	0	0	0	0	0	1.97098	41.2849	4.94763	2.72709	0	0.881408	2.06233	3.63052	4.27701	1.92124	0.0275551	0	0	3.21891	0	1.62968	0.695638	0	0	2.41169	31.0758	5.54092	24.1882	7.4625	0	11.8289
TG(44:05)_[M+NH4]1+	758.629	0.49375	0.159375	1	0.138987	0	0	0	0	0	1.45465	0	0	0	85.5744	57.3637	0	0	0	0	0	0	0	0.290586	0.567359	0.218111	0.318026	0.060239	0.0184756	0.172996	0.18438	0.262299	0.282913	0.513368	0.322217	0.392457	0.59914	0	0.193075	0.113676	0.280648	0.125079	1.1822	0.446244	0.398227	0	0	0.0104106	0
TG(45:04)_[M+NH4]1+	774.661	0.54375	0.14375	1	0	0	0.0759993	0	0	0.258722	0	0	1.7582	34.5483	0	0	0	0.679257	0	0	0	0	0.254982	0.0644063	0.0417826	0.0240352	0.0926916	0	0	0.0299369	0.0764999	0	0.00889939	0.0969105	0.133497	0.143401	0.150298	0	0.055579	0	0.0882156	0	0	0.00491662	0.0527237	0	0	0	0
TG(46:00)_[M+NH4]1+	796.739	0.28125	0	1	1.74248	1.95365	1.2399	0	0	0.813592	0	0	0.615408	0	0	0	0	0.764296	0	0.167715	0.565983	0.541613	0.83418	2.54494	10.9562	10.4249	6.17318	0	0.840378	2.55142	3.44016	2.79838	2.62471	1.82636	1.86805	2.60278	3.47909	0.0291775	1.68436	0.855817	2.902	3.76194	5.23416	7.3116	7.38471	27.2539	15.4734	0.060078	9.82674
TG(46:01)_[M+NH4]1+	794.723	0.328125	0.003125	1	0.809848	1.36437	0.488854	0	0	1.3607	0.407798	0	0	0	0	0	0	0.464382	0.291602	0	0.105671	0.489172	0.23341	1.35998	21.5953	9.67119	4.08377	0	0.481387	1.55233	2.67147	2.40369	1.38129	0.0660876	0.0567564	0.102686	2.05184	0	0.922991	0.219292	0.0576952	0.0185753	5.79406	15.0259	10.7651	26.5453	10.2429	0.000921068	7.1277
TG(46:02)_[M+NH4]1+	792.708	0.346875	0.059375	1	0.695862	0.635288	1.11933	0	0	1.397	0	0	0	0	0	0	0	0.246188	0	0.483843	0	1.06807	0.589654	1.10441	17.8582	4.06519	1.9228	0	0.0840665	1.18614	1.86278	1.68073	1.1399	0.0706859	0	0	1.44325	0	0.734794	0.136735	0.0655573	0	2.98174	11.8243	5.36617	13.3995	4.42651	0	5.43612
TG(46:03)_[M+NH4]1+	790.692	0.446875	0.221875	1	0	0	0	0	0	0.0320045	0	0	0	0	0	0	67.779	0	0	0	0	0.0267267	0.155982	0.0200597	7.24629	0.503099	0.0833563	0	0	0.0501759	0.0733057	0.231527	0	0	0	0	0.178841	0	0.0155298	0.020173	0	0	0.31378	4.1975	0.953025	3.17799	0.159563	0	0.63403
TG(46:04)_[M+NH4]1+	788.676	0.31875	0.046875	1	2.50952	0	0	0	0	0.0431642	0	0	0.091133	0	0	0	0	0	0.303872	0	0.045588	0.106575	0.249351	3.60323	2.04887	2.8475	3.63652	0	0.519955	3.32194	3.75437	3.39554	3.7827	3.93726	4.00394	4.11232	3.86572	0.0771288	1.68634	0.493839	3.88071	3.54292	2.30296	1.23653	0.937333	1.01011	0.081521	0	0.331926
TG(46:05)_[M+NH4]1+	786.661	0.396875	0.05	1	1.94426	0	0.0868532	0	0	0.0515025	0	0	0	36.648	0	0	0	0.0956295	0	0	0	0	0.0374349	2.75397	0.560906	2.07668	2.50893	0	0.214434	2.34845	2.52608	2.71541	2.63944	2.76604	2.95352	2.81035	2.82736	0.0761461	1.23331	0.522032	2.68942	2.48366	1.7749	0.351768	0.342391	0.149887	0	0	0.0306898
TG(47:00)_[M+NH4]1+	810.755	0.328125	0.003125	1	0.273937	1.60989	0.793805	0	0	0.1114	0	0	0	0	0	0	0	0.287082	0	0.035481	0	0	0.15562	0.161514	1.96184	7.93048	4.17616	0	0.38012	0.731361	1.66481	0.227341	0.241202	0.0791545	0.0965425	0.0727519	0.308959	0.179674	0.183737	0.196575	0.220806	0.0546283	3.49802	1.20715	4.84362	18.0435	12.3833	0.524541	3.51499
TG(47:04)_[M+NH4]1+	802.692	0.40625	0.05625	1	0.388762	0.835	0.186142	0	0	0.0873355	0	0	0.779	0	0	53.0182	0	1.48887	0	0.0322649	0.154708	0.0924219	0	0.884492	0.0836221	0.885609	1.06161	0.0641448	0	0.829785	1.00392	0.915084	1.10215	1.28512	1.24171	1.41122	1.25909	0	0.36749	0	1.16904	0.873176	0.27439	0.118522	0.116475	0.0230273	0	0	0
TG(47:05)_[M+NH4]1+	800.676	0.46875	0.08125	1	0.376035	0.595395	0.0943153	0	0	0.89514	1.3941	0	0	0	0	0	0	1.16462	0	0.0628291	0.0469333	0.142928	0.277626	0.667826	0.00795317	0.452901	0.842383	0	0	0.56649	0.798076	0.33315	0.695344	1.01034	0.79511	0.939028	0.946775	0	0.206608	0.0205642	0.641332	0.319035	0.133913	0.0168855	0.00989936	0	0	0	0
TG(48:01)_[M+NH4]1+	822.755	0.26875	0	1	1.97473	3.33739	2.54781	0	0	2.1259	0	0	0.667179	0	0	0	0	1.64148	0	0.80384	1.11473	2.03894	2.04991	2.12877	18.5174	11.8945	5.84582	0	0.878716	2.37203	4.09626	2.57267	2.27186	1.10466	0.963105	1.1761	2.71269	0.0773883	1.51694	0.497607	1.31649	1.42289	7.78777	11.44	12.3961	29.4844	14.28	0.357308	8.10688
TG(48:02)_[M+NH4]1+	820.739	0.309375	0	1	1.83472	1.35063	1.38875	0	0	1.59039	0	76.7635	0	0	0	0	0	0.93941	0.294907	0.521801	0.728458	1.88677	1.61781	1.37	11.0038	6.51102	2.77697	0	0.106271	1.44506	2.24666	1.7595	1.41134	0.811325	0.699478	0.909328	1.53492	0	0.712977	0.129973	0.944473	1.09962	6.17112	5.80034	8.8463	13.65	5.48924	0	3.63493
TG(48:03)_[M+NH4]1+	818.723	0.384375	0.025	1	0.307826	0.413122	0.413772	0	0	0.426423	0	0	0	0	0	0	0	0.0903832	0	0.0408448	0.121736	0.324792	0.305789	0.161657	3.22361	1.75265	0.621213	0	0	0.219658	0.310878	0.248719	0.161613	0.0553416	0.068028	0.134164	0.278139	0	0.050041	0	0.135452	0.0240707	1.84438	1.62324	2.3519	3.0798	0.439457	0	0.132467
TG(48:04)_[M+NH4]1+	816.708	0.384375	0.040625	1	1.65753	0	0	0	0	0.107784	0	0	0	0	0	0	0	0.12589	0	0	0.0483926	0.774343	0.212785	2.51927	0.95452	2.10027	2.56602	0	0.102203	2.15455	2.66973	2.27751	2.60286	2.61544	2.81936	2.88548	2.77935	0	1.11371	0.205881	2.72867	2.70518	1.74684	0.557986	0.546495	0.251374	0.034481	0	0
TG(48:05)_[M+NH4]1+	814.692	0.278125	0.0375	1	5.48361	0.0470548	0.247245	42.2944	0	0.773054	1.28071	0	0	0	0	56.1522	0	0.541498	0	0.287636	0.347788	0.98009	1.3564	7.24382	0.552266	5.61899	6.80941	0	1.33758	6.13731	7.16033	6.23426	7.47721	7.47502	7.8547	7.99067	7.44938	0.274653	3.42934	1.42316	7.46018	7.07777	5.12486	0.350416	1.32431	2.31469	0.0949749	0	0.773279
TG(49:00)_[M+NH4]1+	838.786	0.3125	0	1	0.304915	1.17821	0.413384	38.0172	0	0.104208	2.52678	0	0	0	0	0	0	0	0	0	0.0674875	0	0	0.262805	1.01268	3.49086	2.28638	0	0.266908	0.654167	1.42496	0.392098	0.512183	0.101419	0.141464	0.243258	0.476885	0.0358438	0.328477	0.141083	0.419117	0.326334	1.93759	0.69117	1.64023	7.88124	6.83515	0.228525	2.72206
TG(49:01)_[M+NH4]1+	836.77	0.359375	0.053125	1	0.0858416	0.871536	0.508666	0	0	0.134362	0	0	0.119465	0	0	0	0	0.505196	0	0.0120905	0	0.102164	0.239366	0.0231872	3.27557	5.84564	2.32493	0	0.00400384	0.208626	0.908852	0.243531	0.046756	0.010384	0	0	0.155618	0	0.0220451	0.000786556	0	0	3.55908	1.79467	4.28618	12.6935	6.97214	0.00473231	1.64958
TG(49:02)_[M+NH4]1+	834.755	0.396875	0.078125	1	0.0439541	0	0	0	39.7775	0	0	0	0.112512	0	0	0	0	0.240261	0	0	0	0	0	0	1.70372	3.44929	0.837763	0.0330921	0.00584377	0	0.0812995	0	0	0	0	0	0	0	0	0.00149732	0	0	3.44721	0.761504	3.17689	5.77288	2.16715	0.00166359	0.175495
TG(50:01)_[M+Na]1+	855.741	0.40625	0.009375	1	2.45282	10.703	10.8814	0	0	9.59869	13.5929	0	14.5592	35.9953	0	0	0	12.6055	11.5061	8.64506	9.84686	10.4191	13.4683	2.01438	0.0871659	1.051	1.18355	0	0	1.12652	1.38462	1.64616	1.60305	1.59204	1.69561	1.79227	1.51988	0	0.470965	0.193427	1.70346	1.62091	1.30534	0.0477601	0.0255525	0.0837377	0	0	0
TG(50:01)_[M+NH4]1+	850.786	0.28125	0	1	6.456	7.24233	5.99467	0	0	6.44904	4.30386	0	3.03127	0	0	0	0	3.71651	2.0875	4.08999	5.6433	7.66815	6.24723	5.41131	18.2753	9.54429	7.10649	0	1.86581	5.53005	8.08314	5.5719	6.02316	4.10453	4.23026	5.3652	6.00063	0.179939	3.44051	1.50417	6.05253	6.94472	6.64057	10.503	10.9583	18.0054	9.69205	0.0353872	9.00404
TG(50:02)_[M+Na]1+	853.726	0.390625	0.025	1	1.8253	13.8319	14.6568	0	0	13.3843	22.1801	0	18.2407	0	0	0	0	19.4721	20.8785	13.1698	13.79	15.4673	19.8628	1.51645	0.0570059	1.00056	0.787943	0	0.0116111	0.708155	0.963194	0.879947	0.86768	1.23929	1.39407	1.53972	1.1612	0	0.236186	0.0265463	1.31045	0.880924	1.74297	0.0394497	0.0223549	0.234692	0.0308936	0.0378933	0
TG(50:02)_[M+NH4]1+	848.77	0.29375	0	1	9.75986	7.65469	7.35676	0	0	8.47525	4.4335	0	4.58451	26.2868	0	0	0	5.66152	7.62967	5.50685	6.50458	10.4474	9.32371	6.61638	13.5678	10.3557	7.43534	0	2.00475	6.57545	7.89715	6.25141	6.87034	5.05939	5.36259	6.54516	6.24163	0.180657	3.87175	1.61467	7.3007	8.58817	9.26931	7.68553	15.0081	13.436	6.34487	0	7.22411
TG(50:03)_[M+NH4]1+	846.755	0.321875	0	1	4.28327	2.57092	2.99466	0	0	3.21034	1.58139	0	0.970318	0	0	0	0	1.85519	0.31709	2.02559	2.29491	4.35623	3.84435	2.68292	4.48353	3.83839	2.84193	0	0.311937	2.55886	3.10428	2.39289	2.7689	2.01198	2.04055	2.57312	2.50278	0	1.37069	0.201139	2.89937	3.3491	4.19698	2.48019	5.70583	4.07023	1.55622	0	1.43989
TG(50:04)_[M+NH4]1+	844.739	0.390625	0	1	0.497475	0.684855	0	0	0	0.417488	0	0	0	0	0	0	0	0	0	0.0987626	0.192401	0.83998	0.407168	0.176485	1.23348	0.676149	0.374814	0	0.0216315	0.186058	0.241598	0.0800533	0.255245	0.164416	0.110425	0.150813	0.243289	0	0.0173648	0	0.196661	0.123959	0.209978	0.682381	1.14534	0.199255	0.0345498	0	0
TG(50:05)_[M+NH4]1+	842.723	0.5625	0.178125	1	0	0	0	0	0	0	0	0	0	0	0	0	0	0.725678	0	0.251561	0.186547	0.0763341	0.359386	0.000837598	0.369842	0	0	0	0	0	0.018972	0	0	0	0	0	0.00829309	0	0	0	0	0	0.0198679	0.188367	0.0062508	0.0281919	0	0	0
TG(51:01)_[M+NH4]1+	864.802	0.36875	0.0375	1	0.054638	0.0541201	0	0	0	0.0458595	0	0	0	0	0	0	0	0	0	0	0	0	0	0	1.95318	1.64191	0.595498	0	0.0631477	0.0762329	0.316926	0.0653037	0.0492485	0	0	0	0.149666	0.000940378	0.0209546	0.0178541	0	0	0.934558	1.15034	0.931822	3.39958	1.51573	0.135213	0.299512
TG(51:02)_[M+NH4]1+	862.786	0.346875	0	1	0.287032	0	0.0884235	0	0	0.289077	0	0	0.191285	0	0	0	0	0.104277	0	0.0790093	0.119956	0.223065	0.217802	0.0830194	2.09547	2.1003	0.657733	0	0.0189771	0.106295	0.326648	0.0143904	0.173294	0.0521043	0.0205809	0.0593551	0.167633	0	0.023813	0.00422048	0.0643163	0.0808657	1.87575	1.09016	1.35115	2.73056	0.858454	0.0111171	0.056533
TG(51:03)_[M+NH4]1+	860.77	0.425	0.00625	1	0.0572509	1.37114	0.894779	0	0	0.737326	0	0	0.630988	0	0	0	0	1.04673	0	0.206719	0.392862	0.506135	0.471115	0.0133808	0.799869	0.781952	0.0353399	0	0	0.0205619	0.040233	0.0710134	0	0	0.0204791	0.0118637	0.0201879	0	0	0	0	0	0.602233	0.423031	0.613674	0.225692	0.0542368	0	0
TG(51:05)_[M+NH4]1+	856.739	0.478125	0.115625	1	1.32214	5.44411	6.4156	0	0	5.84818	8.00907	0	9.68057	0	0	0	0	8.14326	6.61881	5.61432	5.80036	6.55281	8.05604	1.1463	0.0253214	0.601656	0.540768	0.0335583	0	0.305674	0.575941	0.81386	0.715309	0.783073	0.980003	1.03417	0.826064	0	0.0916174	0	0.65993	0.571195	0.607458	0.0387469	0.0131004	0.0208308	0	0	0
TG(51:06)_[M+NH4]1+	854.723	0.421875	0.16875	1	0.983622	6.9725	8.44622	0	0	8.06667	11.5492	0	11.6895	0	0	0	0	11.4306	9.946	7.63346	7.94878	9.09895	11.3207	0.664775	0.0525361	0.294583	0.269117	0	0	0.222946	0.30154	0.218587	0.385235	0.479267	0.446824	0.579279	0.566264	0	0.0506153	0	0.251455	0.236778	0.967354	0.0686422	0	0.0361829	0	0	0
TG(52:01)_[M+NH4]1+	878.817	0.290625	0	1	2.68678	1.25739	2.0499	0	0	1.87473	0	0	0.496292	0	0	0	0	0.773972	0.582352	1.34312	1.48952	3.0984	1.68475	1.20228	7.18909	1.91077	1.39193	0	0.423088	1.18117	2.20282	1.61514	1.62697	0.865885	0.896601	1.38416	1.73982	0	0.663923	0.168616	1.42617	2.1814	1.71662	3.9463	2.19111	6.75861	2.79772	0.000790019	5.2262
TG(52:02)_[M+Na]1+	881.757	0.3875	0.003125	1	0.792256	24.6119	30.9183	0	0	26.7442	39.1131	68.4323	38.4718	0	0	0	67.1647	34.8988	34.4407	27.3516	25.5233	32.1904	40.5176	0.627644	0.0884866	0.568219	0.539922	0	0.0108569	0.322123	0.38471	0.371366	0.505819	0.6764	0.578874	0.765362	0.753083	0	0.0666575	0	0.480818	0.479242	0.850241	0.0304922	0.0261254	0.0718456	0	0.0929269	0
TG(52:02)_[M+NH4]1+	876.802	0.275	0	1	21.1884	16.0881	17.7796	0	0	17.1602	9.50195	0	8.3557	0	0	0	0	10.2729	9.90653	11.9553	14.7495	25.8934	20.9109	13.8042	16.6112	17.1704	14.5778	0	4.11071	13.8815	17.2871	11.1935	15.245	11.2697	12.1546	14.8425	13.3633	0.818675	8.10817	3.72815	16.2266	19.3608	11.4616	8.75749	12.1728	15.2144	8.87574	0.0244214	11.2164
TG(52:03)_[M+Na]1+	879.741	0.371875	0.0125	1	1.04568	24.2444	35.7799	0	0	31.0497	44.6632	0	44.0001	0	0	0	0	42.9776	43.619	33.8438	29.4318	41.5234	51.0244	0.971374	0.0251054	0.595549	0.637943	0	0.014482	0.328528	0.437491	0.4086	0.578979	0.847142	0.649181	0.967798	0.540165	0	0.0759212	0.0405115	0.473014	0.279555	1.54371	0.00965997	0.042205	0.0508105	0	0.0338154	0
TG(52:03)_[M+NH4]1+	874.786	0.265625	0	1	25.052	16.906	18.6229	0	0	19.1712	9.78108	0	9.13485	0	0	0	0	10.7417	12.1524	13.6382	15.2326	28.4374	24.5818	15.3494	8.48053	17.1053	15.2617	0	4.13636	14.9514	17.8121	11.7248	17.0166	12.9423	13.9618	16.4827	13.9453	0.969567	8.3032	3.52526	18.5185	21.4934	12.5393	4.53674	16.0871	8.81803	6.52728	0.000703353	8.85311
TG(52:04)_[M+NH4]1+	872.77	0.25625	0	1	11.4969	6.83529	7.8712	0	0	7.67022	5.88235	0	2.98018	33.3205	0	0	0	4.36155	3.98027	5.36608	5.95027	11.1843	9.65002	6.7113	2.35048	7.83927	6.82643	2.52362	1.64192	6.32195	7.61059	5.56915	7.20285	5.70189	6.25677	7.13799	5.79512	0.147792	3.36177	1.44682	7.92383	9.25613	5.52909	1.21967	8.49943	2.77685	2.35715	1.62457	3.20957
TG(52:05)_[M+NH4]1+	870.755	0.315625	0	1	1.73324	1.05012	1.17916	0	0	1.16258	0	0	0	0	0	0	0	0.60309	0	0.81775	0.671216	2.01043	1.43805	0.975457	0.543222	1.37181	1.00428	3.2057	0.0324542	0.836454	1.0677	0.53758	1.07063	0.717237	0.899414	1.14211	0.914863	0.299098	0.276054	0	1.19607	1.25878	2.44618	0.283859	1.4582	0.0559351	0	1.8269	0
TG(52:06)_[M+NH4]1+	868.739	0.465625	0.04375	1	0	0.587048	0.157817	0	0	0.338277	2.01879	0	0	0	0	0	0	0.85484	0	0.213797	0.0493366	0	0.375182	0	0.0707304	0.415968	0	0	0	0	0	0	0	0	0	0	0.007559	0	0.0120854	0	0	0	14.7425	0.0360342	0.195917	0	0	0.0142351	0.194503
TG(53:02)_[M+NH4]1+	890.817	0.325	0.00625	1	0.0503403	0.762306	0.136256	0	0	0.217833	0	35.1373	0.0391659	0	0	0	0	0.00447842	0	0.029371	0.0996241	0.0904015	0	0.0231403	0.971358	0.393359	0.0282047	0.064901	5.81275	0.000433458	0.0349995	0	0.0253354	0.0151945	0	0.0116677	0.0521568	0.184208	0.0299285	0.173451	0.0266332	0	0.103369	0.561908	6.18085	0.234337	0.0284401	3.74429	0
TG(53:03)_[M+NH4]1+	888.802	0.35	0	1	0.0701982	0.380261	0.217842	0	0	0.40908	0	0	0	0	0	0	0	0.419852	0.337128	0.0647861	0.441468	0.336208	0.178328	0.00972202	0.603724	0.224634	0.0784484	0.0141706	0.0745021	0.039839	0.0225294	0	0.0437274	0.0123735	0	0.0619421	0.0351974	0.032656	0.000175114	0.0134245	0.024438	0.0155558	0.157215	0.269431	1.92882	0.0143806	0	0.0493225	0
TG(53:04)_[M+NH4]1+	886.786	0.4	0.053125	1	0	5.85516	7.25891	0	0	5.50027	7.49585	63.1741	8.13909	33.0494	0	0	63.7689	8.81676	5.10646	3.98049	7.42514	4.81245	5.71283	0.0107806	0.202656	0.0252773	0.0106689	0	0	0	0.0156142	0	0.0153298	0	0	0.00753334	0.00752572	0	0.0227711	0	0	0	0.0258194	0.114966	0.119655	0.0251502	0	0	0.0428562
TG(53:06)_[M+NH4]1+	882.755	0.365625	0.075	1	0.600555	14.5872	19.5582	0	0	16.7353	28.0936	0	20.9938	0	0	0	56.9635	22.4321	21.7004	17.0365	16.5077	20.3949	24.7491	0.148509	0.0524169	0.12493	0.131766	0	0	0.0810977	0.153444	0.0643374	0.153574	0.131048	0.147078	0.297298	0.230959	0	0.0199987	0	0.123149	0.113423	0.475632	0.0678944	0.00837545	0.084016	0	0	0
TG(53:07)_[M+NH4]1+	880.739	0.403125	0.03125	1	0.454697	17.0762	21.8064	34.5736	0	18.8391	25.6482	0	23.2353	0	0	0	0	26.8821	22.4458	20.2102	18.486	23.1346	31.1785	0.395918	0.0233264	0.172752	0.138564	0	0	0.0569726	0.113524	0.122436	0.166962	0.208209	0.215108	0.370695	0.225316	0	0	0	0.139117	0.115214	0.506028	0.013457	0.0145069	0.0665933	0.0947726	0	0.0414544
TG(54:02)_[M+NH4]1+	904.833	0.303125	0	1	1.02694	1.40113	0.8398	0	0	1.18051	0.320515	0	0	0	0	0	0	0.131559	0	0.593517	0.50753	1.76558	1.12646	0.780796	3.40593	1.71789	1.19113	0	0.0539263	0.989537	1.60499	0.808914	1.31693	0.635568	0.491761	0.844435	1.01741	0	0.458465	0.0369473	0.905935	0.981229	0.558723	1.80337	1.94011	3.09689	0.634967	0.015799	1.84222
TG(54:03)_[M+Na]1+	907.773	0.465625	0.1875	1	0	7.90305	8.64731	0	0	7.42424	17.1649	0	9.5289	0	0	0	0	9.59878	13.399	7.27419	6.89552	8.83977	11.2204	0	0.00417383	0.0503359	0	0	0.0826586	0	0.0180432	0	0	0.00717534	0	0	0.01623	0	0.00647661	0	0	0.0272107	0.100098	0	0.0165769	0.0236151	0	0	0
TG(54:03)_[M+NH4]1+	902.817	0.29375	0	1	7.04679	5.85835	5.1718	0	0	5.16028	3.51375	0	1.89924	0	0	0	0	3.01545	3.45248	3.25406	4.11347	6.9708	5.61765	4.48346	5.14766	10.443	5.39889	0	1.12945	4.66293	5.90216	4.02142	5.23763	3.73042	4.02148	4.85966	4.49482	0.0940294	2.67745	0.857365	5.34235	6.43366	4.89443	2.58927	6.00278	7.86394	4.07996	0.0229229	4.53291
TG(54:04)_[M+Na]1+	905.757	0.2875	0.040625	1	0.292127	7.98846	9.79019	0	0	8.99387	13.9905	0	10.4245	0	0	0	0	10.7004	11.5036	8.50493	8.73773	11.1589	12.988	0.320156	0.00107052	0.178011	0.387983	0.271719	0.405753	0.166616	0.125898	0.248683	0.397091	0.253791	0.200837	0.107955	0.157325	0.919369	0.275538	0.147722	0.275708	0.325694	0.193673	0.00387755	0.169739	0.121227	0.0514743	0.714706	0.172282
TG(54:04)_[M+NH4]1+	900.802	0.3	0	1	7.44384	4.6559	4.92578	0	0	5.53359	3.00881	0	2.37558	0	0	0	0	3.38172	3.50528	3.76309	4.10464	8.00244	7.26321	4.34081	3.14751	6.24277	4.28685	0	0.828394	4.4867	5.34021	3.5129	5.11539	3.7068	3.88192	4.64127	4.15929	0.0774368	2.40111	0.819554	5.20889	6.13423	4.01642	1.57265	8.38314	2.79077	1.37641	0	2.38585
TG(54:05)_[M+NH4]1+	898.786	0.31875	0	1	5.56361	3.32505	3.09582	0	0	3.74622	3.12895	0	1.55256	0	0	0	0	2.06562	2.13731	2.32104	2.68083	4.87466	4.85958	3.23759	1.32422	4.9162	3.39508	0	0.511387	3.26828	3.74033	2.55483	3.65522	2.68518	2.90595	3.4377	3.00392	0	1.69611	0.593881	3.86193	4.61141	2.74887	0.669728	7.74714	1.03576	0.579155	0	0.745862
TG(54:06)_[M+NH4]1+	896.77	0.303125	0	1	2.39948	2.07371	1.63217	0	0	1.72472	0	0	0.543865	0	0	0	67.6449	0.903312	0.199967	0.841555	0.88639	1.89814	2.16956	1.56189	0.360193	2.79067	1.67998	0	0.156358	1.515	1.78102	1.23439	1.73272	1.3397	1.32176	1.62593	1.44859	0.0355672	0.721605	0.107462	1.7743	2.21389	1.17317	0.2011	4.32034	0.0584028	0.116929	0	0.111222
TG(54:07)_[M+NH4]1+	894.755	0.396875	0.003125	1	0.0392666	0.790394	6.17898	0	0	5.18585	1.15815	0	1.26787	0	0	49.7658	0	7.18498	2.62443	4.39615	3.85031	0.785055	1.09544	0.0392218	0.0267672	0.257451	0.0828332	0	0	0.0398457	0.0443443	0	0.0309011	0.0419751	0.0502044	0.014887	0.0616129	0	0	0	0.0304046	0.0761671	0.0207068	0.0121715	0.70358	0.036706	0	0	0
TG(55:08)_[M+NH4]1+	906.755	0.390625	0.109375	1	0	5.24594	6.34988	0	0	5.59783	9.15095	0	6.55448	0	0	47.3422	0	6.85191	5.47396	5.39627	5.29038	7.14226	8.27724	0.0156404	0.00731045	0.0182768	0.00510027	0	0.0358073	0.0184573	0	0	0.0186271	0.0159729	0.00660859	0.0114192	0	0.970705	0.0149696	0.0775947	0.000933114	0.0135625	0.0292318	0.00564659	0.0284347	0.0242138	0	0.0834823	0
TG(56:02)_[M+NH4]1+	932.864	0.425	0.05625	1	0.0616234	0	0	0	0	0.0789265	0.349582	0	0	0	0	0	0	0	0	0	0	0	0	0.021456	0.240931	0.226471	0.0216752	0	0.0148647	0.0365353	0.132253	0	0.124472	0.0301735	0.0111598	0.0240913	0.0114784	0	0	0	0.0183798	0	0.187259	0.191429	0.468012	0.0865747	0	0.0220862	0.637081
TG(56:03)_[M+NH4]1+	930.848	0.421875	0.009375	1	0.121628	0.117372	0	0	22.636	0.739902	2.36196	0	0	0	0	0	71.0524	0	0	0.0951522	0	0.0213212	0.318247	0.016736	0.171245	0.171929	0.0198881	0	0.0176852	0	0.0408751	0	0.0721731	0.0108817	0	0	0	0	0	0	0	0	0	0.0805477	0.94867	0	0	0	0.0366562
TG(56:04)_[M+NH4]1+	928.833	0.33125	0.01875	1	0.0595256	3.96683	1.07733	0	0	6.7556	9.14239	0	3.09732	0	0	0	0	4.33695	2.02367	2.39109	1.59414	6.02315	4.16567	0.0363672	0.107719	0.0743944	0.0254127	0	0.0243587	0.0689251	0.0318338	0	0.15388	0.0258871	0.0202054	0.0258079	0.0191347	0	0	0	0.0206843	0	0.540142	0.0453903	1.32442	0.772676	0	0	0.410353
TG(56:05)_[M+NH4]1+	926.817	0.35	0	1	0.762556	0.220048	0.184113	0	0	0.372714	0	0	0	0	0	0	0	0	0.334975	0.0622247	0.0985682	0.143004	0	1.00941	0.16379	0.730568	0.524755	0	0	0.683764	0.843002	0.10302	0.686296	0.738979	0.649315	1.21842	0.646163	0	0.487787	0.0592861	1.40269	1.43872	11.3479	0.053775	1.65276	1.29403	2.04914	0	2.4761
TG(56:06)_[M+NH4]1+	924.802	0.30625	0	1	0.550638	1.03982	4.06148	38.9438	0	3.05838	1.22177	71.8075	1.41389	0	52.9897	0	0	2.37188	1.5264	2.64832	2.38577	2.60355	1.87343	0.154346	0.241386	0.33469	0.327547	0	0.0262912	0.336973	0.261933	0.242695	0.256023	0.224408	0.179618	0.336872	0.335332	0	0.13452	0.080219	0.375268	0.328112	0.143408	0.0660395	2.03635	0.745712	0.606697	0	1.16199
TG(56:08)_[M+NH4]1+	920.77	0.459375	0.1	1	0.271162	0.0204003	0.112654	0	0	0.0810023	0.361372	0	0.0164413	0	0	0	0	0.105492	0	0.0920429	0.0038988	0.117304	0	0	0.00322013	0.0471689	0.0937681	0.976601	0	0.250667	0.0400775	0.125463	0.0350553	0.042322	0.0170267	0.0200996	0.0399798	0.0782875	0.0152981	0	0.0186049	0.0123238	0.0301805	0.000981835	1.37769	0	0	0.642345	0.0217905
TG(57:00)_[M+Na]1+	955.866	0.559375	0.15	1	0	0	0	0	0	0	0	0	0	0	0	0	0	0	0	0	0	0	0.0458378	0.0948731	0	0.074096	0.0270021	0	0	0.0479381	0.0789774	0	0.0507736	0.041793	0.112323	0.0735449	0.00913357	0	0.0092852	0.0262244	0.114275	0.0734088	0.0213799	0.00255564	0.264952	0.0567944	0.275578	0.016397	0.243152
TG(58:02)_[M+NH4]1+	960.895	0.53125	0.171875	1	0.0267915	0	0	0	0	0	0	0	0	0	0	0	0	0	0	0	0	0	0	0	0.0899099	0.133457	0	0	0.0133566	0.012748	0.0423398	0	0.0286959	0	0	0	0	0.00689519	0	0	0	0	0.0225585	0.0491411	0.110183	0	0.0250351	0	0
TG(58:03)_[M+NH4]1+	958.88	0.53125	0.203125	1	0	0.383929	0.0733492	0	0	1.16438	2.22783	0	0	37.7068	0	0	0	0.708082	0	0.179215	0	0.637426	0	0	0.0358285	0.0361608	0	0	0	0.0109881	0.0181165	0	0.0171731	0	0	0	0	0	0.00263654	0	0	0	0	0.0123543	0.406025	0	0	0.0180269	0
TG(58:06)_[M+NH4]1+	952.833	0.375	0.0125	1	0.856973	1.89165	4.74631	0	0	4.34142	0.943226	0	0.955105	0	0	0	0	6.12298	3.95913	5.16193	4.69893	5.52894	2.30656	0.105482	0.0134114	0.427851	0.205667	0	0.0141294	0.209094	0.0409081	0	0.0315883	0	0.0386246	0.00573543	0	0	0.0181457	0	0.0335184	0.0157407	1.34652	0.00327561	0.577874	2.71688	0.372319	0	3.9974
TG(58:08)_[M+NH4]1+	948.802	0.471875	0.2375	1	0	0.992103	0.0921789	0	0	0.169306	0	0	0	0	0	0	0	0.576205	1.8756	0.655293	0.777599	0.261442	0.388219	0	0.0010687	4.09748	0	3.4	0.0837915	0	0.0218833	0.434884	0	0	0.00530934	0	0	0.0664587	0.0178793	0	0	0.014676	0.0391988	0	1.53529	0.170637	0	1.07579	2.31346
TG_oxid(38:01)	698.593	0.24375	0.0875	2	0.218509	1.40606	1.00407	0	0	1.27351	0	0	1.82213	0	0	0	0	0.280793	5.0927	0.482224	1.7585	0.431252	0.662825	0.573827	3.32726	3.07927	1.7233	7.17841	14.0151	1.61404	0.536742	0.217643	0.464441	0.622562	0.632505	0.0309232	1.12588	14.452	5.43121	15.2985	0.0577345	0.151761	2.62757	1.82875	4.29784	6.73842	7.42434	14.9087	3.97205
TG_oxid(52:03)	890.781	0.265625	0.021875	1	4.27991	3.20229	1.52848	0	0	1.74721	2.46598	0	2.74035	0	0	0	0	1.0063	4.18638	0.799552	1.34289	2.22699	2.0771	2.14259	0.404027	1.51857	1.45184	4.69601	5.81275	1.19661	1.6414	2.13664	1.9118	1.43167	1.36666	1.49374	1.15981	4.3216	2.03671	3.21575	1.75752	1.91021	1.17323	0.247035	6.20296	0.59361	0.137323	3.74429	0.0311847
TG_oxid(52:04)	888.765	0.309375	0.16875	1	3.7284	1.57797	1.76787	0	0	1.76579	0	0	0	22.0998	0	0	0	0.65458	0	0.916627	0.860044	2.93885	2.87465	1.6564	0.551347	1.12306	0.999861	2.14764	2.24384	1.09117	1.10811	1.54593	1.68548	1.08139	0.953861	1.15883	0.955708	1.27992	0.493421	0.902469	1.27133	1.39864	1.11972	0.0774052	2.40993	0.0192345	0	1.24883	0
TG_oxid(54:03)	918.812	0.275	0.175	1	0.0700475	3.42443	1.25545	0	0	2.47896	2.23265	0	2.79562	0	52.4769	0	0	0.372655	5.4352	0.0340532	2.73666	0	0.244996	0.00992201	0.49352	0.49539	0.789658	9.05615	10.8086	1.44618	0.0506301	0	0.0432672	0.061345	0.0382646	0	0.684208	7.7568	4.3929	5.23194	0	0.0538138	0.0303635	0.0970502	4.33627	0.890814	0.590339	6.85678	0.141063
[truncated: 606 more columns]

## Sheet: -ve mode
				Total signal	1000	1000	1000	1000	1000	1000	1000	1000	1000	1000	1000	1000	1000	1000	1000	1000	1000	1000	1000	1000	1000	1000	1000	1000	1000	1000	1000	1000	1000	1000	1000	1000	1000	1000	1000	1000	1000	1000	1000	1000	1000	1000	1000	1000	1000
				0s/sample	41	35	23	138	221	47	40	149	41	146	21	3	127	33	186	11	41	116	284	64	60	75	49	145	184	91	146	76	70	129	88	67	211	136	133	318	161	105	327	39	24	43	13	15	114
				Sample Data ID	003_PlateA-P1_hSER_A02_ET_DMT	051_PlateA-P1_hSER_B02_ET_DMT	065_PlateA-P1_hSER_B09_ET_DMT	099_PlateA-P1_hSER_C02_ET_DMT	101_PlateA-P1_hSER_C03_ET_DMT	105_PlateA-P1_hSER_C05_ET_DMT	111_PlateA-P1_hSER_C08_ET_DMT	149_PlateA-P1_hSER_D03_ET_DMT	151_PlateA-P1_hSER_D04_ET_DMT	249_PlateA-P1_hSER_F05_ET_DMT	251_PlateA-P1_hSER_F06_ET_DMT	253_PlateA-P1_hSER_F07_ET_DMT	293_PlateA-P1_hSER_G03_ET_DMT	311_PlateA-P1_hSER_G12_ET_DMT	337_PlateA-P1_hSER_H01_ET_DMT	341_PlateA-P1_hSER_H03_ET_DMT	347_PlateA-P1_hSER_H06_ET_DMT	349_PlateA-P1_hSER_H07_ET_DMT	353_PlateA-P1_hSER_H09_ET_DMT	007_PlateA-P1_JerseyMilk_A04_ET_DMT	017_PlateA-P1_JerseyMilk_A09_ET_DMT	023_PlateA-P1_JerseyMilk_A12_ET_DMT	053_PlateA-P1_JerseyMilk_B03_ET_DMT	067_PlateA-P1_JerseyMilk_B10_ET_DMT	115_PlateA-P1_JerseyMilk_C10_ET_DMT	147_PlateA-P1_JerseyMilk_D02_ET_DMT	153_PlateA-P1_JerseyMilk_D05_ET_DMT	157_PlateA-P1_JerseyMilk_D07_ET_DMT	159_PlateA-P1_JerseyMilk_D08_ET_DMT	165_PlateA-P1_JerseyMilk_D11_ET_DMT	197_PlateA-P1_JerseyMilk_E03_ET_DMT	209_PlateA-P1_JerseyMilk_E09_ET_DMT	241_PlateA-P1_JerseyMilk_F01_ET_DMT	259_PlateA-P1_JerseyMilk_F10_ET_DMT	289_PlateA-P1_JerseyMilk_G01_ET_DMT	295_PlateA-P1_JerseyMilk_G04_ET_DMT	303_PlateA-P1_JerseyMilk_G08_ET_DMT	343_PlateA-P1_JerseyMilk_H04_ET_DMT	357_PlateA-P1_JerseyMilk_H11_ET_DMT	015_PlateA-P1_mHEA_A08_ET_DMT	019_PlateA-P1_mHEA_A10_ET_DMT	021_PlateA-P1_mHEA_A11_ET_DMT	057_PlateA-P1_mHEA_B05_ET_DMT	069_PlateA-P1_mHEA_B11_ET_DMT	109_PlateA-P1_mHEA_C07_ET_DMT
				Solvent/matrix	DMT	DMT	DMT	DMT	DMT	DMT	DMT	DMT	DMT	DMT	DMT	DMT	DMT	DMT	DMT	DMT	DMT	DMT	DMT	DMT	DMT	DMT	DMT	DMT	DMT	DMT	DMT	DMT	DMT	DMT	DMT	DMT	DMT	DMT	DMT	DMT	DMT	DMT	DMT	DMT	DMT	DMT	DMT	DMT	DMT
				Sample ID	hSER_A02_ET_DMT	hSER_B02_ET_DMT	hSER_B09_ET_DMT	hSER_C02_ET_DMT	hSER_C03_ET_DMT	hSER_C05_ET_DMT	hSER_C08_ET_DMT	hSER_D03_ET_DMT	hSER_D04_ET_DMT	hSER_F05_ET_DMT	hSER_F06_ET_DMT	hSER_F07_ET_DMT	hSER_G03_ET_DMT	hSER_G12_ET_DMT	hSER_H01_ET_DMT	hSER_H03_ET_DMT	hSER_H06_ET_DMT	hSER_H07_ET_DMT	hSER_H09_ET_DMT	JerseyMilk_A04_ET_DMT	JerseyMilk_A09_ET_DMT	JerseyMilk_A12_ET_DMT	JerseyMilk_B03_ET_DMT	JerseyMilk_B10_ET_DMT	JerseyMilk_C10_ET_DMT	JerseyMilk_D02_ET_DMT	JerseyMilk_D05_ET_DMT	JerseyMilk_D07_ET_DMT	JerseyMilk_D08_ET_DMT	JerseyMilk_D11_ET_DMT	JerseyMilk_E03_ET_DMT	JerseyMilk_E09_ET_DMT	JerseyMilk_F01_ET_DMT	JerseyMilk_F10_ET_DMT	JerseyMilk_G01_ET_DMT	JerseyMilk_G04_ET_DMT	JerseyMilk_G08_ET_DMT	JerseyMilk_H04_ET_DMT	JerseyMilk_H11_ET_DMT	mHEA_A08_ET_DMT	mHEA_A10_ET_DMT	mHEA_A11_ET_DMT	mHEA_B05_ET_DMT	mHEA_B11_ET_DMT	mHEA_C07_ET_DMT
				Experiment	ET	ET	ET	ET	ET	ET	ET	ET	ET	ET	ET	ET	ET	ET	ET	ET	ET	ET	ET	ET	ET	ET	ET	ET	ET	ET	ET	ET	ET	ET	ET	ET	ET	ET	ET	ET	ET	ET	ET	ET	ET	ET	ET	ET	ET
		0s		Run No.	005	101	129	197	201	209	221	297	301	497	501	505	585	621	673	681	693	697	705	013	033	045	105	133	229	293	305	313	317	329	393	417	481	517	577	589	605	685	713	029	037	041	113	137	217
Lipid variable	m/z	ET	CV	0s	003_PlateA-P1_hSER_A02_ET_DMT.mzXML	051_PlateA-P1_hSER_B02_ET_DMT.mzXML	065_PlateA-P1_hSER_B09_ET_DMT.mzXML	099_PlateA-P1_hSER_C02_ET_DMT.mzXML	101_PlateA-P1_hSER_C03_ET_DMT.mzXML	105_PlateA-P1_hSER_C05_ET_DMT.mzXML	111_PlateA-P1_hSER_C08_ET_DMT.mzXML	149_PlateA-P1_hSER_D03_ET_DMT.mzXML	151_PlateA-P1_hSER_D04_ET_DMT.mzXML	249_PlateA-P1_hSER_F05_ET_DMT.mzXML	251_PlateA-P1_hSER_F06_ET_DMT.mzXML	253_PlateA-P1_hSER_F07_ET_DMT.mzXML	293_PlateA-P1_hSER_G03_ET_DMT.mzXML	311_PlateA-P1_hSER_G12_ET_DMT.mzXML	337_PlateA-P1_hSER_H01_ET_DMT.mzXML	341_PlateA-P1_hSER_H03_ET_DMT.mzXML	347_PlateA-P1_hSER_H06_ET_DMT.mzXML	349_PlateA-P1_hSER_H07_ET_DMT.mzXML	353_PlateA-P1_hSER_H09_ET_DMT.mzXML	007_PlateA-P1_JerseyMilk_A04_ET_DMT.mzXML	017_PlateA-P1_JerseyMilk_A09_ET_DMT.mzXML	023_PlateA-P1_JerseyMilk_A12_ET_DMT.mzXML	053_PlateA-P1_JerseyMilk_B03_ET_DMT.mzXML	067_PlateA-P1_JerseyMilk_B10_ET_DMT.mzXML	115_PlateA-P1_JerseyMilk_C10_ET_DMT.mzXML	147_PlateA-P1_JerseyMilk_D02_ET_DMT.mzXML	153_PlateA-P1_JerseyMilk_D05_ET_DMT.mzXML	157_PlateA-P1_JerseyMilk_D07_ET_DMT.mzXML	159_PlateA-P1_JerseyMilk_D08_ET_DMT.mzXML	165_PlateA-P1_JerseyMilk_D11_ET_DMT.mzXML	197_PlateA-P1_JerseyMilk_E03_ET_DMT.mzXML	209_PlateA-P1_JerseyMilk_E09_ET_DMT.mzXML	241_PlateA-P1_JerseyMilk_F01_ET_DMT.mzXML	259_PlateA-P1_JerseyMilk_F10_ET_DMT.mzXML	289_PlateA-P1_JerseyMilk_G01_ET_DMT.mzXML	295_PlateA-P1_JerseyMilk_G04_ET_DMT.mzXML	303_PlateA-P1_JerseyMilk_G08_ET_DMT.mzXML	343_PlateA-P1_JerseyMilk_H04_ET_DMT.mzXML	357_PlateA-P1_JerseyMilk_H11_ET_DMT.mzXML	015_PlateA-P1_mHEA_A08_ET_DMT.mzXML	019_PlateA-P1_mHEA_A10_ET_DMT.mzXML	021_PlateA-P1_mHEA_A11_ET_DMT.mzXML	057_PlateA-P1_mHEA_B05_ET_DMT.mzXML	069_PlateA-P1_mHEA_B11_ET_DMT.mzXML	109_PlateA-P1_mHEA_C07_ET_DMT.mzXML
Cer(34:1)_[M-H]1-	536.505	0.55	0.071875	1	0	0.113904	0.0157953	0	0	0.0177988	0	0	0	0	0.0121941	0.0199573	0	0.0312099	0	0.040664	0	0.271197	0	1.26467	1.05018	0.402775	1.05737	0.0803286	0	0.786617	0.125968	0.600648	1.53945	0.18186	0.31235	2.25402	0	0	0.0608904	0	0.204789	1.92127	0	0.00519209	0.00373007	0	0	0.00982935	0
Cer(40:1)_[M-H]1-	620.599	0.590625	0.078125	1	0	0.129454	0.0166664	0	0.236554	0	0	0	0	0.102936	0.0666251	0.0158695	0	0.0244608	0	0.0311452	0	0	0	0.550357	0.724227	0.295693	0.753151	0.0895299	0	0.642848	0	0.438618	1.14572	0	0.161245	0.845178	0	0	0	0	0.115401	0.900591	0	0.0214448	0.0147438	0.00580756	0.0424586	0.0289132	0
Cer(41:1)_[M-H]1-	634.614	0.578125	0.134375	1	0	0.290729	0.0218211	0.240709	0	0	0	0.106082	0.0160741	0	0	0	0	0	0.0899804	0	0	0	5.41067	0.676446	1.65601	0.60379	1.27462	0.696546	0.209141	0.698025	0.107971	0.644042	2.26216	0.0982767	0.547704	2.17452	0	0	0.16802	0	0.418058	0.906266	43.2996	0.00590515	0.00418672	0	0	0.00966697	0
Cer(42:1)_[M-H]1-	648.63	0.534375	0.040625	1	0.0234202	0.930907	0.238488	0	0	0.0430989	0.264554	0	0.288612	0	0.699132	0.505757	0	0.219422	0	0.430175	0.175018	0.266395	0	1.04194	1.65654	0.93612	1.37324	0.699407	0	0.817911	0.0974856	1.03304	2.2168	0.190586	0.642296	2.41758	0	0.129666	0	0	0.0600408	1.30551	0	0.0111702	0.0312012	0	0.00198037	0.0124259	0
Cer(42:2)_[M+Cl]1-	682.591	0.459375	0.096875	2	0.0292705	0.0827599	0.0159252	0.978427	0.00184777	0	0.00232747	0	0	0	0.0160232	0.0118696	0	0.200779	0	0.0307747	0	0	0	0.000556223	0.00111461	0.0286425	0.0012765	0.0770151	0	0	0	0	0	0	0	0.0847978	0	0	0	0	0.00253178	0	0	0.102905	0.0824745	0.0823818	0.127088	0.157538	0
Cer(42:2)_[M-H]1-	646.614	0.596875	0.1375	1	0.0213603	0.0781557	0.0568525	0	0	0	0.0463937	0	0.0358673	0	0.141033	0.0977111	0	0	0	0.119887	0.081594	0	0	0.0838895	0.1163	0.0308174	0.310421	0.0922387	0	0.161269	0	0.132323	0.401521	0	0	0.262133	0	0	0	0	0	0	43.41	0.0502671	0.0231701	0	0.0468845	0.0372972	0
CL(70:4)_[M-H]1-	1428	0.590625	0.2125	1	0	0	0.000490612	0.214432	0	0	0	0	0	0	0.0122288	0.0144483	0	0	0	0.00374033	0	0	0	0	0.0195811	0	0	0	0	0	0	0	0	0	0.0399687	0	0	0	0	0	0	0	0	0.43884	0.455348	0.25802	0.460174	0.477304	0.391052
CL(70:6)_[M-H]1-	1423.96	0.3875	0.075	2	0	0	0	1.54805	0	0	0	0	0	0.000134271	0.0244782	0.0297614	0	0.000642229	0	0.0308827	0.0301895	0.0886159	0	0	0	0	0.002323	0	0	0.0889054	0	0	0	0.0882653	0	0.0512586	0	0	0	0	0	0	0	0.361956	0.345988	0.191595	0.404707	0.433249	0.336004
CL(72:4)_[M-H]1-	1456.03	0.671875	0.1875	1	0	0	0.0258796	0.0323656	0	0	0	0	0	0	0.0561265	0.0276932	0	0	0.136123	0.0141711	0.0306521	0	0	0	0	0	0	0	0	0	0	0	0	0	0	0	0	0	0	0	0	0	0	0.0300457	0.0456854	0.0422262	0.0950601	0.125278	0
CL(72:7)_[M-H]1-	1449.98	0.50625	0.059375	1	0	0.020118	0.0033998	0.137827	0	0.0253855	0.0110763	0	0.0379246	0	0.00634502	0.0462879	0	0.0907541	0	0.0579402	0	0	0	0	0	0.523706	0	0	0	0	0	0.000665735	0	0	0	0	0.346925	0.00038127	0	0	0.143824	0.000317364	0	6.06312	5.58806	5.36245	5.7178	6.16016	8.52862
CL(72:8)_[M-H]1-	1447.96	0.446875	0.0375	2	0	0.0466588	0.188059	0.668317	0	0.00471158	0.0946132	0	0.132979	0.0037068	0.175162	0.381276	0	0.106642	0	0.414016	0.124869	0.359573	0	0.0314394	0.0232747	0.243186	0.00351174	0.162658	0.000435793	0.0576905	0.128434	0.0678434	0	0.145837	0.0897916	0.172399	0	0.00207251	0.000866024	0	0.20006	0.165856	0	5.67999	5.05381	4.77288	5.27	5.70608	7.94047
CL(73:3)_[M-H]1-	1472.05	0.628125	0.1625	1	0.0388598	0	0.0668484	0.0665711	0	0	0.132094	0	0.037496	0.0106018	0.180016	0.125625	0	0	0	0.209941	0.0632195	0	0	0	0	0	0	0	0	0	0	0	0	0	0	0.0451897	0.341459	0	0	0	0.50048	0	0	0	0	0	0	0.00384769	0
CL(74:10)_[M-H]1-	1471.96	0.44375	0.09375	2	15.1748	3.68866	5.69562	0.594289	3.07395	4.97645	1.16623	1.87259	1.71567	0.489218	0.167279	0.263782	0	0.0108523	0	0.201935	0.530637	0.282615	0	3.78932e-05	0	0	0.0310992	0	0	0	0	0	0.0390283	0	0	0	0	0	0	0	0	0	0	0.790766	0.803538	0.698637	0.834336	0.88707	1.04401
CL(74:6)_[M-H]1-	1480.03	0.5875	0.14375	1	0	0	0.0762814	0	0.344458	0.0619483	0.0284533	0	0.240427	0	0	0.0109138	0	0	0	0.0151457	0	0	0	0	0	0	0.146858	0.125729	0	0.0586608	0	0.033289	0	0.0632301	0	0	0	0	0	0	0.297519	0	0	0.825155	0.770401	0.631429	0.670237	0.81808	1.12732
CL(74:9)_[M-H]1-	1473.98	0.503125	0.225	1	0.0467407	0.00117467	0.00252881	0.302069	0	0.0317456	0	0.000212443	0.00118985	0	0.00209772	0.0172638	0	0	0	0.0131237	0	0	0	0	0	0	0	0.107015	0	0	0	0	0.035446	0.0601679	0	0	0	0	0	0	0	0	0	2.1728	2.19181	2.0229	2.11834	2.28023	3.1353
CL(76:11)_[M-H]1-	1497.98	0.409375	0.021875	2	0	0.0238805	0.129911	11.0345	0	0.0577595	0.12161	0	0.160178	0.00858792	0.287011	0.178844	0	0.0144522	0	0.300895	0.116595	0.0764789	6.34288	0	0.000766233	0.118524	0.0559231	0	0.429546	0.0547518	0	0.0348079	0	0	0.0576247	0.0382416	0	0	0.00196723	24.3389	0.146555	0.024483	0	2.51941	2.44182	2.20732	2.38883	2.68291	4.00421
LPC(15:0)_[M+OAC]1-	540.331	0.540625	0	1	67.1001	42.346	59.5507	2.63888	20.8129	44.4273	59.243	72.3618	59.3668	50.4876	54.8826	49.7209	20.4138	30.9243	23.2758	63.5	57.7547	62.0082	61.542	0.0226818	0.267354	0.0571173	0.21149	0	0	0.321665	0.100588	0.263053	0.314112	0	0.251786	0.0621341	0	0.115574	0.233236	0	0	0.170565	0	0.315661	0.470059	0.295574	0.490305	0.407802	0.244844
LPC(16:0)_[M+OAC]1-	554.346	0.55	0.009375	1	12.7018	8.05032	12.5938	0.24532	0.377038	6.87818	9.39281	10.9531	8.08141	10.1359	20.2727	15.2824	3.01942	9.16601	1.27513	15.6562	11.9308	9.11026	6.58616	0.0474797	0.245691	0.101404	0.240066	0	0.156888	0.0902963	0.0942916	0.429036	0.168339	0	0.236677	0.0586045	0	0.0664598	0.138454	0	0	0.254772	0	0	0	0.0203111	0.0193636	0.0395812	0
LPC(16:0)_[M-CH3-H]1-	480.31	0.35	0	2	100.836	119.229	118.565	51.7029	119.956	118.153	123.975	133.539	114.92	128.271	116.801	112	128.367	107.462	153.383	116.998	121.422	135.928	103.166	1.25369	1.84263	1.58602	2.20689	1.5719	1.08407	2.51584	2.21887	2.19457	2.06089	1.12262	1.75269	1.616	0.673489	0.768787	0.917867	0	1.37212	2.12741	0	1.77899	1.9045	1.87819	2.02842	1.93987	2.47905
LPC(17:0)_[M+OAC]1-	568.362	0.534375	0.00625	1	32.3091	22.0441	33.4061	1.00865	11.9053	23.2299	33.6493	38.7955	32.343	28.5241	30.8386	27.4718	11.3598	17.4507	13.2641	34.1967	31.013	35.3342	31.1155	0.0619652	0.0765533	0.085197	0.261989	0.0378416	0.166539	0.20227	0	0.146576	0.0860776	0.10609	0.200998	0.0219955	0	0	0.0668794	0	0	0.0455905	0	0.166859	0.20542	0.172721	0.3027	0.300164	0.23324
LPC(17:1)_[M+OAC]1-	566.346	0.559375	0.00625	1	8.10227	5.49405	8.01471	0	1.37332	5.79926	6.98599	7.87074	7.3095	6.73251	6.51803	6.28154	1.69812	3.69595	1.27964	7.99758	7.28346	8.58388	10.5235	1.72755	0.298667	0.0748079	0.206596	0	0.249402	0.132734	0	0.0661744	1.02723	0.102191	0.320962	0.0649371	0	0	0	0	0	0.227078	0	0	0.00941296	0	0.014661	0.00713119	0
LPC(18:0)_[M+Cl]1-	558.333	0.484375	0.003125	2	13.3769	33.9661	14.8027	35.1811	70.967	38.5724	12.9867	16.9142	18.4197	14.8737	3.8952	11.643	65.2823	43.7952	63.4577	5.18154	12.4467	17.1944	16.7627	0.170167	0.374265	0.177851	0.389043	0	0.445502	0.361141	0	0.445742	0.449745	0.0934792	0.640381	0.0526335	0	0	0.184262	0	0	0.332208	0	0.682993	0.55021	0.583637	0.465343	0.532006	0.345559
LPC(18:0)_[M+OAC]1-	582.378	0.575	0.0125	1	5.97957	3.88852	6.0698	0.109689	0	3.1659	4.22389	4.66478	3.7958	3.06196	10.8746	7.8651	0.780405	4.92533	0	8.12944	6.00944	4.68631	0	0.0779164	0.140926	0.0709671	0.184898	0	0	0.0993427	0	0.174858	0.146468	0	0.107763	0.075927	0	0.0478512	0.212802	18.3667	0	0.239808	0	0	0.00308011	0.0103905	0.0115649	0.0112339	0
LPC(18:0)_[M-CH3-H]1-	508.341	0.490625	0.0125	2	39.1346	53.4526	52.3387	22.9295	54.7283	51.6327	55.0713	56.0038	54.3255	55.1265	52.7922	53.0619	57.3372	49.4277	65.8634	52.3359	56.2143	60.6782	47.0406	0.0644274	0.041467	0.0318198	0.0624981	0	0.215873	0.0548058	0	0.0953307	0.0452021	0.0648379	0.0795453	0.0267188	0.179972	0	0.0955707	0	0	0.0452954	0	0.750584	0.787688	0.76141	0.881519	0.822152	0.846747
LPC(18:1)_[M-CH3-H]1-	506.325	0.553125	0.01875	1	13.9406	14.4043	14.4964	5.51677	13.5737	14.2601	15.1467	15.3533	15.3126	15.8106	13.6308	13.7575	16.0472	12.9126	16.2239	13.6905	14.7259	15.318	13.3254	0.142524	0.179635	0.0324042	0.176094	0.0636635	0	0.178407	0.234614	0.278005	0.218422	0.152875	0.157671	0.156448	0	0.266826	0.12279	19.9547	0	0.310107	0	0.0831812	0.164937	0.158	0.207922	0.175944	0.238923
LPC(18:2)_[M+Cl]1-	554.302	0.5875	0.028125	1	2.96653	6.42148	2.86255	6.9048	12.2779	7.52487	2.23694	2.54073	3.24331	2.40139	0.352314	2.10271	12.104	7.99894	11.8295	0.684768	2.38386	3.02861	0	0	0.0730916	0.0556894	0.098659	0.043951	0	0.0477473	0	0.0347637	0.0691683	0	0.210598	0	0	0	0.0789883	0	0	0.106387	0	0.240209	0.239076	0.23826	0.223761	0.212859	0
LPC(18:2)_[M+OAC]1-	578.346	0.659375	0.03125	1	1.34409	0.479187	0.992033	0.0569791	0	0.277611	0.49237	0	0.332192	0.335645	1.70952	1.27245	0	0.744373	0	1.24886	0.705496	0.324793	0	0.0369048	0.117598	0	0.102796	0	0	0.0463577	0	0.0450216	0.0467482	0.0552908	0.0651722	0.0242827	0	0	0	0	0.111224	0.0597014	0	0	0.00269246	0	0.00263658	0.003195	0
LPC(18:2)_[M-CH3-H]1-	504.31	0.55625	0.00625	1	12.2062	12.1826	12.3522	4.19497	10.7278	12.0049	12.155	12.2245	10.909	11.3421	10.7848	10.8723	12.1542	10.5444	14.8045	10.8922	11.8199	12.0945	13.3093	0.0217889	0.165224	0	0.0607907	0.0655928	0	0.0921616	0.048937	0.146614	0.100287	0.0692748	0.480133	0.0473006	0.176721	0	0	0	0	0.329052	0	0.378317	0.431249	0.382525	0.454682	0.428088	0.167726
LPC(22:1)_[M+Cl]1-	612.38	0.5875	0.034375	1	26.7896	13.0309	12.0407	0	1.70549	5.73918	8.84447	17.212	8.08713	6.892	2.47424	3.17769	0.212442	1.34952	1.24594	4.27165	5.45273	13.5164	20.3847	0	0.0926175	0.0388984	0.120321	0	0.217391	0.0866592	0	0.111865	0.310469	0	0.218306	0	0.224533	0	0.0742499	0	0	0.174569	0	0.101487	0.141387	0.0503043	0.0487067	0.0235041	0
LPC(24:0)_[M+OAC]1-	666.471	0.734375	0.065625	1	1.68652	0.718106	1.96598	0	0	0.497824	1.91882	0.969104	1.75468	2.51425	2.0885	1.97485	0.0450475	0.697828	0	2.39607	2.26558	1.08791	6.68888	0	0.0314417	0	0	0	0	0	0	0.031702	0	0	0	0	0	0	0	0	0	0	0	0	0	0	0.00664053	0.0156839	0
LPE(16:0)_[M-H]1-	452.278	0.41875	0.003125	2	2.18614	1.86371	1.95751	0.376572	0	1.70656	1.99446	3.35063	1.76103	2.22614	2.58196	2.15433	1.72061	1.88631	1.23715	2.43756	1.98272	2.3405	0	0.352329	0.588054	0.404066	0.702816	0.153004	0.539447	0.672588	0.128354	0.794895	0.820459	0.407346	0.486751	0.273287	0.153888	0.13038	0.349804	0	0.572042	0.877322	44.559	0.199479	0.259288	0.189073	0.241778	0.227125	0.137392
LPE(18:1)_[M-H]1-	478.294	0.4125	0	2	2.8026	2.19262	2.43211	0.247171	1.28323	2.15545	2.09997	2.46394	2.10768	2.70892	2.39502	2.28187	2.21686	1.9714	1.50088	2.70996	2.16849	2.40063	10.0957	3.07755	3.37346	3.23406	3.87585	3.03576	3.57381	4.27575	3.58947	4.3597	4.29618	4.37184	4.19144	3.29564	1.45675	3.76517	3.81442	0	4.42962	5.36846	0	0.0491306	0.121076	0.121248	0.128977	0.117194	0
LPE(18:2)_[M-H]1-	476.278	0.4625	0.00625	2	0.696945	0.268501	0.429095	0	0	0.272337	0.233637	0.942332	0.406731	0.529942	0.704864	0.617912	0.171499	0.441266	0.0770197	0.793446	0.198005	0.3581	0	0.550485	0.701161	0.525337	0.840655	0.0782713	0.19552	0.985192	0.243955	0.784342	0.884813	0.523362	0.586551	0.459826	0	0.209249	0.315376	20.0956	0.441664	1.30504	0	0.0190194	0.041014	0.00585258	0.0205007	0.0315483	0
LPE(22:6)_[M-H]1-	524.278	0.521875	0.00625	1	1.45248	0.495157	0.22262	0.0534688	0	0.208225	0.261991	0.536472	0.315386	0.289094	0.165788	0.20572	0.163394	0.061223	0	0.327628	0.116559	0	0	0.32748	0.0558436	0.0449259	0.17864	0.13342	0	0.171377	0	0.161541	0.184117	0	0.330711	0.452911	0	0	0.120235	12.7634	0	0.175059	0	0.721196	1.29552	0.9073	0.933803	1.09836	3.46149
LPE-O(18:1)_[M-H]1-	464.315	0.64375	0.0125	1	4.74293	4.43571	4.68509	1.31778	1.97322	4.29439	4.90519	5.70708	4.47948	6.86114	5.64531	5.00709	5.0545	4.41731	4.60196	5.80107	4.75523	5.45659	0	0	0.0138741	0	0	0	0	0.0545553	0	0.00993545	0.0196296	0.0617475	0.0174921	0	0	0	0.0513702	0	0.0508096	0.0650134	0	0	0.00557489	0.00357627	0.012833	0.0133298	0.0372948
LPE-P(16:0)_[M-H]1-	436.283	0.63125	0.03125	1	1.94323	1.37417	1.73488	0	0.273844	1.65718	1.70945	2.60087	1.62267	3.20546	2.63478	2.09312	1.63172	1.65181	0.821035	2.99575	1.65361	1.75229	0	0.0240234	0	0	0.0292232	0	0	0.0424629	0	0.0259377	0.0558175	0.0767636	0	0	0	0.0290107	0.0601366	0	0	0	0	0.0694154	0.0972714	0.0977622	0.13273	0.143807	0.0958668
PA(32:1)	645.45	0.7125	0.103125	1	0	0.0126648	0.0471576	0	0	0.0221356	0.0306544	0	0	0	0.0398056	0.0481067	0	0.0402227	0	0.0293946	0	0	0	0	0.0660799	0	0.0212624	0	0	0.0640459	0	0.0412553	0.0232493	0	0.0346066	0	0	0	0	0	0	0	0	0	0	0	0.00220851	0	0
PA(34:0)	675.496	0.5	0.015625	1	0.287653	0.0758452	0.0889176	0.638944	0	0.012439	0.0790467	0.173458	0.0782655	0	0.013286	0.134067	0.0952383	0.281319	0	0.0587862	0.0181641	0.117348	0	0.111087	0.0821724	0.261726	0.0467783	0.106376	0	0.262148	0.361398	0.172445	0.204834	0.305347	0	0.504933	0	0.1939	0.176316	0	0.966783	0.255598	64.1977	0.140063	0.134389	0.0902047	0.100971	0.142148	0
PA(34:1)	673.481	0.4875	0.0375	2	0	0.0184628	0.013675	0	0	0.0682592	0.0238748	0.0971981	0	0	0.0137178	0.0405136	0	0.0422687	0	0.019887	0	0	0	0.358345	0.519219	0.308249	0.684016	0.429212	0.247561	0.619228	0.550037	0.357464	0.819049	0.200342	0.291527	0.417853	0.493046	0.157044	0.259661	0	0.32119	0.359814	0	0.563676	0.518787	0.524586	0.58733	0.603392	0.636778
PA(34:2)	671.465	0.575	0.025	1	0.144492	0.0385906	0.0297155	0	0	0.0590255	0.0387754	0	0.0710673	0	0.0661934	0.118568	0	0.0596054	0	0.142428	0.436046	0.226558	0	0.0718867	0.0819295	0.0981386	0.11258	0.205196	0	0.200355	0.106439	0.0362428	0.233512	0	0.151136	0.148976	0	0.0782691	0.254367	0	0	0.147691	0	0.0852764	0.0715655	0.0660212	0.139553	0.126497	0
PA(36:1)	701.512	0.478125	0.00625	2	0.0468052	0.0768229	0.018979	0	0	0.070837	0.0418305	0	0.0723852	0	0.0541823	0.033609	0.115909	0.644083	0	0.160779	0	0	0	5.39558	5.41704	5.30608	6.82228	9.65539	13.492	9.46032	8.12523	6.82982	11.0006	9.11811	7.93569	9.06681	10.6058	12.455	9.64077	0	10.4926	8.24034	0	0.0627125	0.113553	0.0390249	0.142566	0.128847	0.11162
PA(36:2)	699.496	0.4	0	2	0.426	0.444617	0.0750096	0.0713674	0	0.545689	0.394194	0.217103	0.0743816	0	0.171545	0.227149	0.441671	1.27391	0.736901	0.496953	0.0433465	0.219621	5.69949	6.25501	6.71385	5.25077	7.86669	9.9539	16.8996	10.8445	9.74882	7.56503	13.2036	10.9951	8.93858	9.94939	10.723	13.064	10.6234	0	9.77069	10.3356	0	0.120087	0.203229	0.176095	0.240105	0.262715	0.0896593
PA(36:4)	695.465	0.56875	0.0125	1	1.08048	0.166232	0.203289	0	0	0.246368	0.193712	0.320351	0.42651	0	0.179098	0.216979	0	0.0468417	0	0.143732	0.102236	0.315439	0	0.169902	0.164886	0.119528	0.517783	0.131595	0	0.183704	0	0.385128	0.113878	0.00385332	0.278834	0.054675	0	0	0	0	0	0.0461068	0	0.0235291	0.0315021	0.0188775	0.0526361	0.0416187	0
PA(38:6)	719.465	0.6125	0.05625	1	0.120133	0.0340517	0.100991	0.0635981	0	0.0630427	0	0	0.0795815	0	0.0986879	0.0406544	0	0	0.0921703	0.068776	0.850185	0.256512	0	0.0557188	0.244266	0.0328182	0.180993	0	0	0.0590266	0	0.0635769	0.16494	0.0688818	0.178204	0.0967516	0	0.0719933	0	0	0	0	0	0.114387	0.0851272	0.0586823	0.163404	0.102754	0.135867
PC(19:0)_[M+OAC]1-	610.373	0.640625	0.040625	1	11.2746	4.50725	4.5246	0	0	1.9723	3.4597	7.39097	2.99352	2.49553	1.14756	1.34908	0	0.462717	0.099494	2.05754	2.16111	4.8255	0	0.0693383	0.114904	0.0344137	0.0578406	0	0	0.0689521	0.305785	0.0309786	0.0710694	0	0.119307	0	0	0	0	0	0	0.0890376	0	0.00432892	0	0.00508599	0.0140329	0	0
PC(31:0)_[M+OAC]1-	778.56	0.440625	0.003125	2	0.700731	1.00377	1.61613	0	0	0.598013	1.86852	1.00718	1.74513	0.67045	1.88873	1.51302	0.463984	0.736384	0.247666	1.67593	1.55188	0.220362	0	4.74346	8.47426	5.15229	10.0034	1.70757	10.0848	9.37371	9.86	8.74597	10.7956	8.22614	9.703	5.82283	0.276097	4.39416	5.51692	0	0.81535	11.4557	0	2.20868	2.58034	2.11202	2.74462	2.78476	2.99723
PC(31:1)_[M+OAC]1-	776.545	0.4875	0.015625	2	0.176943	0.27621	0.335465	0	0.378785	0.400031	0.502769	0	0.353868	0	0.537278	0.353459	0.520041	1.0366	0.283295	0.546621	0.257011	0.112139	0	0.98639	1.4094	0.898334	1.43909	0.184874	0	1.03988	0.493377	1.40542	1.51901	0.927283	1.02847	0.670397	0.103937	0.356551	0.363737	0	0.243144	1.1772	0	2.24224	2.31262	2.38962	2.18648	2.18056	1.07121
PC(32:3)_[M+OAC]1-	786.529	0.371875	0.025	2	0.313191	0.804398	0.373413	0.208084	0	0.644285	0.0866796	0	0.468967	0	0.0129703	0.376495	0.125307	1.05235	0	0.024875	0.158658	0.162807	0	73.0065	74.9048	78.4987	69.1356	89.1666	94.5662	72.0103	88.0636	76.2443	67.5709	88.3095	75.3899	58.7085	104.571	87.8998	99.0962	35.5545	91.845	66.9899	0	1.54401	1.71608	1.57313	5.73014	1.69366	1.75983
PC(32:4)_[M+OAC]1-	784.513	0.503125	0.065625	1	0.134225	0.0287476	0.120354	0	0	0.0282996	0.0802672	0	0	0	0.108966	0.106936	0	0.0867247	0	0.0496774	0.0711028	0	0	12.072	12.204	12.5527	11.3479	14.1773	13.8257	11.78	14.6554	12.109	10.9187	15.033	11.7239	9.39347	14.6347	13.9395	14.8652	23.1166	14.562	11.1147	0	0.00588148	0.00924823	0.00637061	0.0507935	0.0635153	0
PC(32:5)_[M+OAC]1-	782.498	0.534375	0.1375	1	0	0.0275101	0	0.23722	0	0.0172405	0	0	0	0	0	0	0	0.147418	0.0723169	0	0	0	0	0.140342	0.254713	0.0591735	0.214688	0.0887159	0	0.152048	0.116063	0.140572	0.249158	0.131925	0.14241	0.252039	0	0.103758	0.0925827	0	0	0.213975	0	0.144362	0.0561827	0.0405425	0.0813456	0.128679	0
PC(33:0)_[M+OAC]1-	806.592	0.5	0.00625	1	0.490052	1.01484	1.43119	0	0.38787	0.846966	1.33333	1.05713	1.03585	0.12534	1.49711	1.45493	0.471249	0.865544	0	1.09455	1.31253	1.16954	0	0.384909	1.25482	0.623406	1.83719	0	1.65913	1.64335	1.17914	1.4008	2.37015	0.916676	2.19618	0.913949	0	0.218326	0.306571	0	0	1.76772	0	0.310041	0.340087	0.240163	0.45183	0.472471	0.233921
PC(33:1)_[M+Cl]1-	780.532	0.596875	0.103125	1	0.789526	0.121535	0.401433	0	0	0.459327	0.310742	0.667238	0.588843	0	0.377768	0.62914	0.13033	0.0976803	0	0.265769	0.129435	0.429356	0	0.0592425	0	0.236858	0.00344125	0.0724068	0.237793	0.0544599	0.136325	0	0.0371133	0	0	0.257851	0	0.204976	0.102993	23.2893	0.380099	0	0	0.0316308	0.0453769	0.0373471	0.0824052	0.0547373	0.00112651
PC(33:1)_[M+OAC]1-	804.576	0.409375	0	2	14.806	15.7177	20.2705	0.953542	5.5975	14.7073	21.544	19.9676	21.6309	21.5517	21.4328	19.6964	8.21497	12.215	9.30776	21.1221	21.6008	22.4859	22.3923	9.92635	17.4641	11.1014	21.8297	6.75207	24.6157	20.659	20.239	18.9311	23.6156	18.8799	19.0524	13.5832	2.8331	10.9532	16.0599	0	3.55512	22.9115	0	6.03882	6.58106	5.69907	7.1396	6.91693	6.56283
PC(33:2)_[M+OAC]1-	802.56	0.3875	0	2	38.5999	37.5516	48.4784	3.72774	21.3569	35.5392	52.629	48.2871	52.3144	47.5715	50.7256	47.0218	19.9566	28.6724	23.735	51.5264	51.1718	50.3246	49.0078	5.1521	8.12308	5.86413	9.14054	3.75715	9.35232	8.59416	9.77199	8.0915	8.80737	8.12006	7.87112	5.90054	0.526362	4.48549	6.20647	0	1.7505	8.98933	45.9797	7.00959	7.24224	6.28864	7.97976	7.70512	7.69614
PC(33:3)_[M+OAC]1-	800.545	0.471875	0.00625	2	0.342027	0.371225	0.494115	0.101186	0	0.493733	0.472374	0.264523	0.440667	0.131016	0.88688	0.485912	0.813311	0.947731	0.592767	0.753522	0.454687	0.277124	0	0.661404	1.05092	0.561602	1.28439	0.262486	0.822609	1.10126	0.941568	1.18091	1.12625	0.470788	0.818963	0.412493	0	0.185499	0.858759	0	0	0.670312	0	0.635715	0.58316	0.759948	0.536388	0.571599	0.491801
PC(33:4)_[M+Cl]1-	774.485	0.7375	0.190625	1	2.41252	0.878348	2.09714	0	0	0.388614	1.66247	3.26796	1.37607	2.2226	2.01567	2.08617	0.0711687	0.448291	0	1.87686	3.42634	1.74133	0	0	0	0	0.024231	0	0	0.0609134	0.107215	0	0	0	0	0.0676026	0	0	0	0	0	0	0	0	0.00529205	0.0074165	0.0244962	0	0
PC(33:4)_[M+OAC]1-	798.529	0.6125	0.06875	1	0.075655	0.0296617	0.127796	0.00172022	0	0.0506675	0.0785381	0	0.13192	0	0.19771	0.247394	0.0418627	0.0867933	0	0.213525	0	0	0	0.0187651	0	2.35686e-05	0.0210523	0	0	0	0	0.0671451	0.0692684	0	0.0386643	0.0821593	0	0.0310285	0.0785394	0	0	0	0	0.0261081	0.0186245	0.0125448	0.0303343	0.0316716	0.00280458
PC(33:5)_[M+OAC]1-	796.513	0.628125	0.14375	1	0.532893	0.105731	0.24541	0.0733529	0.423734	0.319596	0.0138843	0	0.402954	0	0.0783901	0.103402	0.0334967	0.170933	0.124043	0.056087	0.0402847	0.223358	0	0.000506626	0	0.0290756	0.00133653	0	0	0	0	0.0209049	0.00263877	0	0	0	0	0	0.00111103	0	0	0	0	0.0127039	0.0302263	0.00947232	0.043623	0.0256488	0
PC(34:1)_[M+Cl]1-	794.547	0.271875	0	2	6.5748	19.6738	9.08515	31.7664	43.2416	20.996	8.6	10.2111	11.6364	13.3185	2.86679	8.18746	34.6281	25.3413	36.1676	3.51342	8.02163	10.3415	15.3527	11.6438	5.46641	23.8055	4.74701	38.561	12.9009	8.91019	21.7078	9.6656	6.09794	18.1778	5.43329	25.7398	38.0488	31.6379	23.1875	0	38.87	3.5223	0	11.8478	10.2428	11.815	9.31109	9.75948	11.2367
PC(34:1)_[M+OAC]1-	818.592	0.340625	0	2	2.72664	2.44826	3.63214	0.05899	0	2.04688	2.94114	2.58838	3.03682	1.95531	7.17304	5.52704	0.215805	3.43649	0	4.81219	3.97235	2.76336	5.41494	1.0376	2.47031	1.03571	4.02823	0.0591368	0.47038	3.05762	1.46324	2.04449	3.45009	1.29431	2.66414	3.05804	0	0.330143	1.0973	0	0.361289	3.30005	0	5.84048	6.03364	6.19874	6.48823	6.60123	1.70777
PC(34:2)_[M+Cl]1-	792.532	0.25625	0.009375	2	16.8377	49.0089	21.6648	64.6591	105.81	51.6358	20.79	21.8761	28.3695	28.9969	6.89096	20.1908	84.6659	61.2319	89.4689	8.54244	20.0881	27.2611	53.1112	5.47725	2.02915	9.68253	1.80823	19.1909	4.27601	2.92034	8.04276	3.28914	1.83259	5.44553	1.40581	10.8448	13.9577	11.2048	8.21392	0	14.8567	0.576904	0	17.3049	16.0961	17.1308	15.3361	15.6755	17.0106
PC(34:2)_[M+OAC]1-	816.576	0.403125	0	2	6.70274	6.78127	9.26176	0.262118	0.522649	5.23987	7.5501	6.72918	5.85657	8.55179	16.7453	13.3591	2.31182	8.01413	1.17325	11.0862	8.99223	6.34992	0	5.48399	6.39809	6.16688	5.93683	5.44677	4.64776	5.98756	7.08381	6.4376	6.58437	6.83982	6.31523	5.79759	3.687	6.66822	7.88868	0	5.5006	6.05819	0	0.819793	1.03693	1.04796	1.39286	1.50777	0.400231
PC(34:3)_[M+OAC]1-	814.56	0.44375	0	2	0.82813	0.0484788	1.01017	0	0	0.16416	0.901001	0.241682	0.586155	0.283443	1.10408	1.08864	0.040015	0.120491	0	0.992449	0.798115	0.400224	5.44588	3.53866	3.65053	3.67551	2.92389	1.89186	1.17728	3.6003	3.68964	3.482	3.01704	4.35714	3.27078	3.04183	1.54844	3.33962	3.56101	0	1.77181	3.1766	37.2078	0.453564	1.72054	0.589062	1.7123	1.79957	0.207403
PC(34:4)_[M+OAC]1-	812.545	0.4125	0	2	0.746791	0.017112	0.212088	0.0656666	0	0.0373924	0.0530956	0	0.0807192	0	0.0906645	0.233995	0	0.00111246	0.134259	0.154375	0.145752	0	0	1.94231	2.13396	1.73023	1.84744	0.801305	1.12124	1.58376	1.0748	1.66962	2.26816	1.95626	1.77874	0.688604	0.494174	0.790731	1.41561	0	0.376071	1.89554	0	1.15366	1.15199	1.0436	1.20414	1.18757	1.28706
PC(34:5)_[M+OAC]1-	810.529	0.296875	0.003125	2	0.410466	0.691704	0.408901	6.55721	0.292465	0.697397	0.329141	0	0.271852	0	0.143823	0.381697	1.27814	0.867521	1.05811	0.174749	0.165146	0.270727	0	2.89071	1.8807	1.35121	2.73853	1.65543	3.28243	2.8101	2.98834	1.94608	1.64729	1.90179	2.82207	1.43573	0.176654	1.5299	2.51447	0	0.257644	3.70381	0	4.75455	4.08505	3.86782	4.02656	4.09586	4.54135
PC(34:6)_[M+OAC]1-	808.513	0.421875	0	2	1.82781	4.03312	2.2413	1.74756	6.39129	4.56766	1.69508	0.98753	2.51307	2.86194	0.475058	1.73551	6.92633	4.88374	5.79687	0.600466	1.63938	1.74876	0	1.35719	0.960265	0.212993	1.6741	0.17531	0.567723	1.33681	1.04021	1.46732	0.975034	1.46646	1.56927	0.500944	0	0.0876803	0.639658	0	0	2.9388	0	0.247855	0.248386	0.160151	0.304088	0.269334	0.11941
PC(35:0)_[M+OAC]1-	834.623	0.440625	0.06875	2	0.0834324	0.182214	0.0897306	2.25592	0	0.225546	0.0471807	0	0.0480543	0	0.0352024	0.0556744	0.299692	0.821993	0	0.113892	0.143227	0.178408	0	0.13535	0.198349	0.327352	0.096648	0.262423	0.243184	0.244562	0	0.300246	0.298932	0.2281	0.126317	0.310825	0.242244	0.413699	0.288584	0	0.362992	0.143199	0	0.0191733	0.0220539	0.0473192	0.0837214	0.119225	0
PC(35:1)_[M+Cl]1-	808.563	0.60625	0.128125	1	0.260031	0.338724	0.524413	0.186572	0.43053	0.3247	0.455579	0.599335	0.4103	0	0.705354	0.732221	0.125879	0.630123	0	0.705147	0.503737	0	0	0.213603	0.0284063	0.39179	0.0833186	0.266246	0	0	0.308539	0.0403405	0	0.0869296	0.0312646	0.648629	0	0	0.192849	0	0.602677	0	0	0.110145	0.133102	0.146218	0.157256	0.140903	0.114965
PC(35:1)_[M+OAC]1-	832.607	0.43125	0	2	2.58842	2.63564	2.9845	0	0.301451	1.88542	3.33739	2.04205	2.94672	2.86506	3.30814	2.95927	0.3959	1.88306	0.496612	2.96021	2.91653	2.54235	5.7741	1.56255	3.04582	1.54832	3.49979	0	1.30204	3.49232	2.62568	3.37904	4.22814	2.07425	3.79403	2.21238	0.228214	0.892519	1.5617	0	0	3.95848	0	1.80308	2.14201	1.88728	2.29716	2.19706	2.21739
PC(35:2)_[M+Cl]1-	806.547	0.5625	0.109375	1	0.275083	0.520576	0.440126	0.189061	0.258432	0.33248	0.482625	0	0.46646	0.227021	0.618336	0.755361	0.410506	0.761292	0.473438	0.444906	0.506641	0.239129	0	0.0387074	0.0213276	0.000199478	0.0570254	0	0	0.0609337	0.00101034	0.00442311	0.00308771	0.0905291	0.0333902	0.113979	0	0.0472857	0.0830272	0	0.0713124	0.0312572	0	0.339677	0.337434	0.449711	0.38855	0.347532	0.138008
PC(35:2)_[M+OAC]1-	830.592	0.396875	0	2	20.9167	22.3143	27.2725	1.1347	9.70527	19.8502	29.5777	26.1164	28.7005	28.1877	29.4305	26.2456	10.4106	16.042	12.407	29.2638	27.715	28.8574	30.6325	6.71746	10.8369	7.45994	12.4823	4.11133	13.2591	12.8722	12.8611	10.9269	13.6453	10.5882	11.567	8.45566	3.21251	7.63992	9.28317	21.1945	2.14722	13.5969	0	4.65973	5.20995	4.52572	5.68121	5.35518	5.44637
PC(35:3)_[M+OAC]1-	828.576	0.4125	0	2	9.14811	8.5384	11.8085	0.176333	2.56805	7.9884	12.534	11.0509	12.1542	10.4176	12.8805	11.1154	3.46073	6.32288	4.04024	12.676	12.245	11.065	13.1293	3.15315	4.77124	3.14386	5.69353	0.895434	4.71453	5.19417	4.94294	5.0268	6.27002	4.84869	5.14428	3.70604	0	2.87064	3.47075	0	0	5.9263	0	1.67377	1.79716	1.52359	2.02925	1.95747	2.05045
PC(35:4)_[M+Cl]1-	802.516	0.59375	0.159375	1	0.996229	0.351833	1.21191	0.132482	0	0.15683	0.71138	0.770931	0.691185	0.788442	1.00093	1.15535	0.0825149	0.210978	0	1.00797	0.831147	0.311357	0	0.11775	0.0294933	0.0975622	0.0165705	0.0886111	0	0.0641491	0	0	0.0221071	0	0	0.158068	0.210679	0.0473097	0	0	0	0	0	0.108802	0.0907884	0.0388464	0.0434332	0.0611104	0
PC(35:4)_[M+OAC]1-	826.56	0.4	0.003125	2	15.6491	15.1005	19.5606	0.476285	6.80837	14.4499	20.4614	21.809	19.6766	18.6674	19.9282	18.2256	7.81381	11.4676	9.00948	20.139	19.5546	20.2356	17.5912	0.831685	1.71364	1.35587	2.02113	0.117891	0.662124	1.57432	2.36527	1.76256	1.8769	1.33675	1.30395	1.34677	0	0.229899	0.760989	0	0	1.34341	0	7.07924	8.01518	6.90657	9.10762	8.66584	7.97998
PC(35:5)_[M+OAC]1-	824.545	0.571875	0.040625	1	0.335604	0.400509	0.89333	0.0502623	0	0.304818	0.777536	0.269813	0.917861	0.156644	0.831436	0.799587	0.038478	0.264157	0.00458596	0.851977	0.755899	0.402036	0	0.00059926	0	0	0	0	0	0.071581	0	0.0538511	0	0.0807688	0.0598288	0.0334155	0	0	0.0513868	0	0	0	0	1.62815	1.5672	1.8657	1.3544	1.45853	1.43336
PC(35:6)_[M+OAC]1-	822.529	0.603125	0.078125	1	0.0458906	0.0216944	0.0219523	0	0	0.0665978	0.0645173	0	0.122945	0.196273	0.0338841	0.0612086	0.0478841	0.0394765	0.0129985	0.0752334	0.0512426	0	0	0.000210021	0	0.02792	0.0295028	0	0	0.061051	0	0	0.0271633	0.00123176	0	0	0.191999	0.00173826	0	0	0.124194	0.0492909	0	0.0164209	0.0211168	0.0434184	0.0461398	0.0233608	0.0677092
PC(36:1)_[M+OAC]1-	846.623	0.575	0.0625	1	0.455808	2.30654	4.44649	0.4449	2.51569	2.42496	0.686612	0.244698	1.06683	0.308117	5.74284	6.34422	4.27326	2.96204	2.24457	8.96072	6.94575	0.902216	0	0	0.0338148	0.0432034	0.111402	0	0.183183	0.133426	0	0.0568966	0.0492182	0	0.0645161	0.0794459	0	0.0795303	0	0	0	0.21467	0	0.106526	0.19661	0.163926	0.318029	0.321326	0.0983731
PC(36:2)_[M+Cl]1-	820.563	0.28125	0.015625	2	8.66721	27.29	11.943	28.7311	58.8412	27.01	11.0558	11.7801	16.0158	14.7347	4.18018	11.3424	43.9254	33.8196	46.5308	4.55545	10.3603	13.7401	26.2301	5.67336	2.38453	12.3956	2.16188	20.3973	4.15193	4.16752	10.4492	4.99153	2.46205	8.67372	1.6834	13.2448	17.1073	16.2162	12.1433	0	19.4811	1.18617	0	9.02479	7.89713	8.97062	7.13732	7.62025	8.64565
PC(36:2)_[M+OAC]1-	844.607	0.4625	0	2	3.30869	3.27508	4.52851	0	0.892404	2.31165	3.43803	2.36208	2.91513	4.165	9.23646	6.95161	0.176851	4.20906	0.237233	5.65063	4.84217	2.91874	0	2.32226	3.37373	2.47874	3.43516	0.523573	1.72966	3.02005	2.39712	2.90935	3.17916	1.90087	3.11584	3.39505	0.654631	2.51656	2.82277	0	1.13561	2.91105	0	0.614184	0.815478	0.7441	1.01158	1.07335	0.259489
PC(36:3)_[M+Cl]1-	818.547	0.28125	0.046875	2	2.08172	10.3402	3.11713	14.0736	22.831	10.4221	2.26187	2.3834	4.45103	3.93831	3.33543	2.99028	18.8354	13.9903	19.8674	3.97661	2.59656	3.42185	8.47554	2.6391	0.876341	5.19403	0.747321	8.47082	1.20312	1.76902	3.76722	1.87737	0.912955	3.37298	0.340468	5.71207	4.83924	5.86173	4.95715	0	7.74772	0.497641	0	3.42268	2.92539	3.57986	2.92045	2.97627	3.38294
PC(36:3)_[M+OAC]1-	842.592	0.484375	0.003125	2	1.7812	1.57289	2.49127	0	0	1.26644	1.73809	1.07803	1.68441	1.51706	4.017	3.40326	0.155193	1.96308	0	2.88765	2.18436	1.68576	0	1.44368	1.89171	1.47177	2.04315	0.483419	0.512382	1.39467	0.961976	1.9843	1.70743	1.51133	1.34878	1.86622	0.26494	0.618142	1.31579	0	0.356481	1.74065	0	0.370974	0.46782	0.371417	0.486726	0.509718	0.0904688
PC(36:4)_[M+Cl]1-	816.532	0.328125	0.11875	2	6.54407	19.3265	8.49258	31.3603	36.238	20.0371	8.31811	9.69569	11.4023	11.31	2.41612	7.55934	32.6472	23.8593	34.0308	3.08696	7.55196	10.1061	12.0489	0.950915	0.0974956	3.4094	0.0299716	6.42851	0	0.0944	1.06019	0.149563	0.153557	0.352475	0	3.29508	1.81021	1.29005	0.415636	0	3.35183	0.0595555	0	15.6726	13.4701	15.5094	12.7	12.9761	15.4379
PC(36:4)_[M+OAC]1-	840.576	0.53125	0.015625	1	2.73081	2.4878	3.53529	0.0688501	0.463034	1.90803	2.7359	1.56706	2.47847	3.08347	6.64391	5.039	0.426303	3.15328	0	4.45733	3.70774	1.84029	0	0.188775	0.231922	0.124269	0.207321	0.314785	0.271061	0.28059	0.189693	0.180355	0.141992	0.340657	0.117962	0.331382	0.133457	0.166274	0	0	0.231441	0.190714	0	0.860995	1.12152	1.0596	1.52841	1.57615	0.455358
PC(36:5)_[M+Cl]1-	814.516	0.578125	0.1875	1	0.0396387	0.463021	0.0496006	0.572479	0	0.481949	0.0395071	0.127844	0.0302952	0	0	0.0897315	0.287123	0.882622	0.217037	0.0171965	0	0	5.52441	0	0.0245528	0	0	0	0	0.0652629	0	0	0	0	0	0.0450582	0	0	0	0	0	0	0	0.440307	0.377123	0.400629	0.408679	0.405365	0.172312
PC(36:5)_[M+OAC]1-	838.56	0.453125	0.003125	2	0.278631	0.42705	0.22689	0	0	0.210302	0.383917	0	0.185203	0	0.277241	0.227397	0.186886	0.443629	0.356683	0.202778	0.110734	0	0	2.90122	3.12608	2.56455	2.87063	2.32714	1.67419	2.79477	3.09902	3.21342	2.8483	3.36609	3.31015	1.20649	0.636887	1.84504	2.42124	0	1.71529	2.19327	0	1.15654	1.23335	1.12342	1.2268	1.31282	1.32188
PC(36:6)_[M+OAC]1-	836.545	0.325	0	2	1.32606	2.23837	1.41287	1.00446	2.93577	2.65889	1.46467	1.06646	1.58497	1.8892	1.87384	1.71154	4.55492	3.18102	2.8299	1.48577	1.31668	2.12865	0	10.3622	10.8676	10.4683	9.48983	10.2191	13.5148	9.4679	10.6609	10.1183	8.29005	12.2526	10.0779	7.57148	9.87486	10.8625	13.3189	20.9122	10.3137	8.05851	0	2.49173	2.59862	2.37174	2.45211	2.53741	2.24023
PC(36:7)_[M+OAC]1-	834.529	0.26875	0.00625	2	1.92744	1.99477	2.03591	8.47072	1.49506	2.07859	1.4959	1.57723	1.86351	1.55737	2.17707	2.03484	7.13776	3.31604	2.19519	1.98119	1.94159	1.68267	0	3.39142	2.62321	5.29826	2.25344	4.22467	2.15972	1.28044	3.30908	2.42041	1.98734	2.37053	2.06335	3.21048	1.87233	2.79545	2.52047	0	4.08368	1.45298	0	25.8199	26.6223	25.9976	26.2268	26.8816	31.0918
PC(36:8)_[M+OAC]1-	832.513	0.51875	0.109375	1	1.42316	4.50218	2.07374	2.2614	6.83721	4.85783	1.91376	1.07834	1.5824	0.89934	0.233688	1.78096	7.26354	5.25936	5.88982	0.352	1.08262	1.22385	0	0.0278359	0.0195864	0.0306493	0.0376674	0.110216	0	0	0.126673	0	0	0	0	0.0364576	0.228039	0	0	0	0.111267	0	0	0.421646	0.448201	0.464595	0.444694	0.505815	0.28743
PC(37:0)_[M+Cl]1-	838.61	0.56875	0.165625	1	0.607228	0.642866	1.08285	3.99537	0.424782	0.510537	1.11296	0	0.982926	0.435946	1.34403	1.2117	2.19558	0.553393	0.629494	1.25253	1.12113	0	0	0.0366547	0.0556046	0.041703	0	2.6935	0	0.0502633	0	0	0	0	0	0.154744	0.660893	0	0	0	4.45556	0	0	0.106961	0.125516	0.116301	0.219385	0.125862	0
PC(37:1)_[M+OAC]1-	860.639	0.6375	0.08125	1	0.0321188	0.0150317	0.0510684	0.0770826	0	0.000150364	0.0479744	0	0.0474176	0	0.201173	0.109634	0	0.0375861	0	0.123648	0.0728576	0	0	0.0338748	0.0938437	0.00125469	0.113306	0	0	0.0420998	0	0.0221765	0.104535	0.0686423	0.127589	8.63313e-07	0	0	0.00158823	18.8835	0	0.0626744	0	0.0127067	0.00970626	0	0.0107677	0.0111374	0
PC(37:2)_[M+OAC]1-	858.623	0.65625	0.04375	1	0.210937	0.0627509	0.304146	0	0	0.0530606	0.214874	0	0.106151	0	0.286577	0.396981	0.0529388	0.0287449	0	0.251213	0.266161	0.137586	0	0.0615798	0.421397	0.0723323	0.370852	0	0	0.125634	0.134985	0.148681	0.169224	0	0.12472	0.0953694	0	0	0.0933157	21.9733	0	0.235433	0	0.184299	0.33704	0.18951	0.325806	0.402061	0
PC(37:3)_[M+OAC]1-	856.607	0.521875	0.009375	1	3.21008	2.99335	3.64227	0	0	2.06095	3.96267	3.64742	3.7476	2.44455	3.38855	3.51569	0.388412	1.8997	0.434018	3.64105	3.37888	3.40773	0	0.342223	0.418912	0.310092	0.304206	0.0849536	0	0	0.128491	0.297155	0.232548	0.22281	0.281942	0.0925352	0	0	0.154888	0	0	0.0952447	0	0.32362	0.511565	0.333058	0.596337	0.580989	0.453159
PC(37:4)_[M+Cl]1-	830.547	0.66875	0.178125	1	0.111793	0.155046	0.018874	0.264888	0.754956	0.23736	0.0209072	0	0.0956394	0	0.0712077	0.07678	1.22011	0.905907	0.663914	0.114537	0.0778611	0	0	0.025596	0.0292933	0	0	0.101801	0	0	0	0.0432102	0.023385	0	0	0.688065	0	0	0	0	0	0	0	0.137528	0.192669	0.148337	0.164129	0.193201	0
PC(37:4)_[M+OAC]1-	854.592	0.496875	0.00625	2	9.91724	9.5136	11.9419	0.186773	2.22327	8.71223	12.6458	11.081	12.3439	10.4139	11.8903	11.4662	4.15814	7.00465	4.09056	12.2504	12.0874	13.4008	6.25832	0.785383	2.14202	1.41191	1.56516	0	2.03914	2.12214	1.4598	1.60989	1.62184	2.08439	1.30994	0.690042	0	0.315973	0.168624	0	0	1.5577	0	8.92774	10.6731	9.52487	11.7221	11.4099	11.2849
PC(37:5)_[M+OAC]1-	852.576	0.5625	0.034375	1	2.89366	3.09315	3.93425	0	0	2.57291	4.37245	3.68522	4.23212	2.78594	3.99185	3.63588	0.409431	2.39413	0.29572	4.10565	3.93617	3.0294	0	0.0387208	0.105893	0.142727	0.133846	0	0.29542	0.109905	0	0.0924769	0.080939	0.188184	0.151857	0.125238	0	0	0.115258	0	0	0.0735939	0	2.06629	2.34867	2.03425	2.50287	2.39392	2.20635
PC(37:6)_[M+OAC]1-	850.56	0.528125	0.059375	1	2.71295	3.09312	3.69098	0.81405	0	3.13194	4.46602	3.26832	4.17376	3.26288	3.72279	3.45765	0.338985	2.84546	0.287039	3.8632	3.6142	3.78325	0	0.0571608	0.0303891	1.28019	0.120192	0	0.231304	0.0852693	0	0.133531	0	0	0.0439663	0.920902	0	0	0	0	0	0.090819	0	15.0067	17.3586	15.6571	19.5081	18.6425	17.7622
PC(37:7)_[M+OAC]1-	848.545	0.703125	0.1375	1	0	0.0951962	0.0511816	0	0	0.140488	0.00321517	0.00096749	0.0345038	0	0.00649695	0.0238914	0.00127211	0.15369	0.0945838	0.004109	0.118953	0	0	0	0	0	0	0	0	0	0	0	0	0	0	0	0	0	0	0	0	0	0	0.52614	0.527823	0.506977	0.556946	0.640063	0.39987
PC(38:1)_[M+Cl]1-	850.61	0.65625	0.1125	1	1.51789	0.776199	0.482106	0	0	0.053761	0.266368	0.169761	0.388751	0	0.0175207	0.0745435	0	0.0237182	0	0.0591921	0.0948377	0.229386	0	2.64557	1.74541	0.225196	0.649992	0	0	0.283046	0.127173	0.200503	0.132414	0.112946	0.0731664	0.0859118	0	0.0534713	0	0	0	0.0976714	0	0.521548	0.464948	0.329471	0.373538	0.331304	0.00460706
PC(38:2)_[M+OAC]1-	872.639	0.590625	0.05	1	0.0275101	0.02273	0.0381559	0.148697	0	0.0259918	0.0330965	0	0.0421729	0.285468	0.118526	0.225973	0	0.0155352	0	0.181779	0.0785277	0	0	0.0667366	0.0821377	0.0305048	0.0606552	0.0900374	0	0.135013	0	0.0777175	0.161669	0	0.0439638	0.0968382	0	0	0	0	0	0.0991252	49.0529	0.0375283	0.0625091	0.0354032	0.143933	0.146259	0
PC(38:3)_[M+OAC]1-	870.623	0.69375	0.0875	1	0.170798	0.0586899	0.322994	0.0792475	0	0.0535189	0.335092	0.281619	0.0825353	0.34282	0.949967	0.724981	0	0.276416	0	0.548445	0.156581	0.316635	0	0.0504222	0.111003	0.0357178	0.0428887	0	0.194632	0	0	0	0.0279803	0	0.0429213	0.237186	0	0	0.0918023	0	0	0	0	0.0240077	0.0337401	0.0181196	0.0789445	1.28028	0
PC(38:4)_[M+Cl]1-	844.563	0.415625	0.13125	2	2.95866	10.0358	3.39542	18.0788	20.3538	10.6576	3.45071	3.46547	5.31235	7.07298	1.64495	3.47033	17.4628	13.9179	19.3158	1.94923	3.07666	2.63848	0	0.759674	0.250579	2.00983	0.135067	0.493719	0	0.0475194	0	0	0	0	0	1.36188	0.558336	0.0571697	0.0828469	0	1.89549	0	0	17.0959	16.1313	18.6205	14.9142	15.7344	17.5052
PC(38:4)_[M+OAC]1-	868.607	0.646875	0.096875	1	1.30121	1.29511	1.94624	0	0	0.894389	1.48167	1.05543	1.08802	1.74775	3.62684	2.93318	0	1.77412	0	2.44946	2.05009	0.766423	0	0.0131246	0.0555018	0.0298966	0.0880878	0	0	0	0	0	0.0232505	0	0.0454611	0.0816981	0	0	0	0	0	0	0	1.06723	1.39475	1.29327	1.81955	1.90828	0.563622
PC(38:5)_[M+Cl]1-	842.547	0.453125	0.140625	2	3.12844	2.44185	3.50263	5.79537	3.63881	2.26587	3.91181	2.42019	3.32625	2.05805	4.16321	3.1192	4.72221	3.49255	4.77329	4.51473	3.92878	2.38451	0	0.0310127	0.0276087	0.678624	0.0483817	0.359023	0	0	0.0954383	0	0	0.0982593	0	0.541288	0.324494	0	0.0995104	0	0.363036	0	0	8.54689	7.64888	8.75579	7.24864	7.44784	4.59789
PC(38:5)_[M+OAC]1-	866.592	0.584375	0.025	1	0.226777	0.16649	0.472607	0	0	0.079368	0.49786	0	0.327426	0.247183	1.31828	1.06573	0	0.403593	0	0.681084	0.616599	0	0	0.223822	0.170027	0.17979	0.298605	0.00509783	0	0.231831	0	0.200692	0.0836407	0.241774	0.286374	0.0162014	0	0.13008	0.137068	0	0.140191	0.22449	0	0.277835	0.447043	0.332091	0.528529	0.551126	0.0683061
PC(38:6)_[M+Cl]1-	840.532	0.375	0.14375	2	0.963078	4.15	1.45613	21.4105	7.31704	4.75601	1.23417	0.862409	2.10665	1.0177	0.199915	1.20319	6.86745	5.61153	6.27276	0.215504	0.945184	1.12652	0	0.449322	0	3.78467	0	4.41223	0	0	0.243991	0.0274526	0.0274507	0.252944	0	2.7159	0.309946	0.156379	0.0572396	0	4.13993	0	0	30.8551	28.2007	32.2947	26.2507	27.3746	32.139
PC(38:6)_[M+OAC]1-	864.576	0.43125	0	2	0.667916	0.677923	0.940059	0	0	0.853977	0.933778	1.26689	1.04783	1.70322	1.03262	0.954811	0.422999	0.829542	0.170564	0.923205	0.877783	0.814906	0	13.3565	13.6913	11.9126	13.4719	14.1742	20.334	14.88	14.9608	14.1618	14.9167	16.6091	16.7445	11.3027	15.6489	17.4507	19.6829	0	16.0418	16.986	0	1.75414	2.36967	2.30678	3.1376	3.3353	1.05633
PC(38:7)_[M+Cl]1-	838.516	0.625	0.153125	1	0.0309113	8.66567e-06	0	0	0	0	0	0.132793	0	0	0.0121265	0.000144069	0.0440674	0.0313885	0	0.0315947	0	0	0	0.0234747	0	0.0240803	0	0.0015434	0	0	0	0	0.00226178	0	0	0.0422291	0	0	0.0487015	0	0	0.0497393	0	0.159464	0.176257	0.107611	0.15124	0.149179	0.160278
PC(38:7)_[M+OAC]1-	862.56	0.325	0	2	4.5381	4.7705	4.90527	1.63814	4.15217	5.04731	5.26289	7.00134	5.40863	9.15261	6.2724	5.66102	5.13364	5.06831	5.59993	5.72093	5.60565	6.44461	0	21.3546	20.9538	19.4749	21.8058	21.9955	28.0161	23.8885	25.4781	22.4033	22.9221	27.3476	25.5972	18.2977	30.7824	28.7041	32.148	0	25.5907	24.8901	0	2.50287	2.68266	2.47612	2.5863	2.74702	2.90962
PC(38:9)_[M+OAC]1-	858.529	0.315625	0.003125	2	2.41113	2.27109	1.6032	4.04979	2.91103	1.9104	1.72364	1.07322	1.98818	1.67118	1.84946	1.68733	1.36022	2.17095	0.80123	1.57385	1.8554	1.70213	0	1.68394	1.98604	1.01605	1.49559	0.906286	0.617382	1.36774	1.17329	1.31023	1.33653	0.669508	1.01951	1.53542	0	0.337659	0.570016	0	0.127306	1.53593	0	1.80645	1.40241	1.46759	1.28569	1.2947	1.44681
PC(39:0)_[M+OAC]1-	890.686	0.615625	0.146875	1	1.49767	0.0454846	0.184133	1.94947	0	0.105782	0.133404	0	0.104967	0	0.0364916	0.0309956	0	0.0205343	0	0.0492322	0.150518	0	0	3.83986	2.3538	1.40791	3.39157	0.0165141	0.393435	1.00717	0.154735	0.606728	0.630986	0.42675	0.292358	0.188199	0.253423	0.12852	0.00108438	0	0.342085	0.265836	0	0	0.010345	0	0.0070207	0	0.0442891
PC(39:1)_[M+OAC]1-	888.67	0.803125	0.203125	1	0.11086	0	0	0.0916173	0	0	0	0	0	0	0	0.0358507	0	0	0	0.0394015	0	0	0	0.650201	0.249223	0.0876967	0.064637	0	0	0.000904597	0.00331643	0.00407283	0.0365612	0	0.00263068	0	0	0.00273271	0	0	0	0.0368797	0	0	0	0	0	0.00396725	0
PC(39:2)_[M+Cl]1-	862.61	0.73125	0.134375	1	0.321128	0.115758	0.269427	0	0	0.0219457	0.0810333	0.00850894	0.0179993	0	0.0676847	0.0804236	0	0.199298	0	0.109774	0.102789	0.0509015	0	1.72101	0.978222	0.107483	0.596647	0	0.291041	0.0674809	0.284895	0.251525	0.221226	0.0992416	0.129899	0	0	0	0	0	0.0966238	0.189294	0	0.00643185	0.0168724	0	0.112691	0.0369429	0
PC(39:2)_[M+OAC]1-	886.654	0.63125	0.175	1	0.0297853	0	0.00122203	9.11054	0	0	0.0443513	0	0	0	0.106363	0.0785854	0	0	0	0.0247774	0.0514603	0	0	0	0	0	0	0	0	0	0	0	0.0391562	0.075476	0	0	0.127719	0	0	0	0.158726	0	0	0	0	0	0.0076216	0.00575066	0
PC(39:4)_[M+Cl]1-	858.578	0.703125	0.146875	1	0.351014	0.123926	0.761913	0	0	0.0514159	0.761219	0.568099	0.464293	0.219691	0.867012	0.996012	0.0592525	0.127269	0	0.853396	1.07003	0.871332	0	0.034531	0	0	0	0	0	0	0	0	0	0	0	0.0314141	0	0.0864678	0	0	0	0.052893	0	0.0530511	0.0562006	0.0629761	0.0171143	0.0587563	0.0840146
PC(39:4)_[M+OAC]1-	882.623	0.540625	0.140625	1	0.757666	0.492168	0.557362	2.3355	0	0.0362559	0.562023	0	0.430951	0.275534	0.345804	0.448262	0	0.0853384	0	0.209348	0.192448	0.157326	0	0.0259238	0.0291992	0	0	0.044115	0	0.0608449	0	0.0441456	0	0	0	0	0	0.0914342	0	0	0	0.0524549	0	0.330018	0.516809	0.322126	0.535485	0.449772	0.160719
PC(39:5)_[M+OAC]1-	880.607	0.5625	0.021875	1	1.79648	1.51265	2.40891	0	0.429846	1.6182	2.80928	3.23722	2.91375	2.27769	2.26682	2.11259	0.108205	1.09586	0.15985	2.62991	2.55908	2.53056	10.3606	0.777428	2.53352	0.59046	2.25596	0	2.83355	1.63182	2.21677	2.08735	2.34769	2.4223	2.25716	0.223373	0	0.614838	0.336207	0	0	2.36332	0	1.90371	2.09515	1.75298	2.08432	1.97527	2.0903
PC(39:6)_[M+Cl]1-	854.547	0.725	0.203125	1	0.0243933	0	0.0503971	0	0	0	0	0	0	0	0.01473	0.0392544	0	0.0168507	0	0.0377034	0.109535	0	0	0.105289	0	0	0.100907	0	0	0	0	0	0	0	0.0458876	0.0489509	0	0	0	0	0	0	0	0.265638	0.23551	0.295839	0.261274	0.272387	0.157456
PC(39:6)_[M+OAC]1-	878.592	0.5375	0.03125	1	3.57098	3.98176	5.22092	0	0	3.87527	6.9284	8.63243	6.46641	8.14205	4.57878	4.8316	1.13581	2.52871	0.955784	5.88683	5.95438	6.46033	16.7226	0.262218	0.685412	1.2179	0.815796	0.101331	0.31949	0.270283	0.486288	0.483528	0.540583	0.332069	0.288469	0.594746	0	0.200254	0.0887472	0	0	0.418765	0	12.1193	14.0447	12.6622	15.2659	14.9151	14.1738
PC(39:7)_[M+OAC]1-	876.576	0.6375	0.090625	1	0.0455387	0.0264942	0.0463977	0.00275255	0	0.0762739	0.0869264	0	0.0513466	0	0.0366037	0.0497898	0.0589338	0.0831249	0	0.0306462	0.0949406	0	0	0	0.0248676	0	0.0655833	0	0.39275	0.00570539	0.13231	0	0.0465774	0	0	0	0	0	0	0	0	0	0	0.95401	0.983202	0.916043	1.1087	1.06036	0.817621
PC(39:8)_[M+OAC]1-	874.56	0.65	0.134375	1	0.0765883	0.019377	0.00150876	0	0	0.000567278	0.0241885	0	0.00236917	0	0.033527	0.0504164	0	0.0128064	0	0.0597648	0.0282067	0	0	0	0.0163623	0	0.0709884	0	0	0	0	0	0.0367533	0	0	0	0	0	0	0	0	0	0	1.52638	1.90828	1.65905	2.16421	1.96212	1.66684
PC(40:1)_[M+OAC]1-	902.686	0.66875	0.1375	1	5.77777	0.717578	3.0357	2.86874	0	0.12877	0.68685	0.587215	0.237541	0.0892208	0.139547	4.30174	0	0.0163935	0	0.171388	0.259753	0.20815	0	0.384095	0.0935402	0.000510541	0.273658	0	0	0	0	0.0376509	0	0.0770327	0.109662	0	0.151484	0	0	0	0	0.0439716	0	0.00863109	0.0572628	8.01684e-05	0.0663538	0.0224886	0
PC(40:10)_[M+OAC]1-	884.545	0.428125	0.003125	2	0.2269	0.315579	0.337823	0.822786	0	0.249857	0.234107	0.282361	0.432209	0	0.464947	0.435226	0.0404726	0.462745	0.1155	0.316882	0.391661	0.302524	0	1.64599	1.25398	1.56319	1.73881	0.504772	0.705139	1.70746	1.48362	1.76536	1.40572	0.995806	1.38913	1.14468	0.329493	1.04166	0.848434	0	0.316778	1.65203	0	1.58195	1.54439	1.39993	1.63574	1.67455	1.72824
PC(40:2)_[M+Cl]1-	876.625	0.471875	0.109375	2	1.5157	0.508411	0.651329	0.130954	0.0308084	0.112679	0.381052	0.204811	0.213801	0	0.0754558	0.0958379	0.0335048	0.0249721	0	0.0637276	0.123701	0.368801	0	5.68888	3.40968	1.75406	2.3686	0.00170246	1.27641	0.577491	0.533502	0.466775	0.397533	0.425922	0.246136	0.0859783	0	0.0817813	0	0	0.00317766	0.232509	0	1.34537	1.22973	1.03614	0.763852	0.598041	0.574414
PC(40:2)_[M+OAC]1-	900.67	0.596875	0.11875	1	1.98622	0.46782	0.865275	7.57009	0	0.00213908	0.441474	0	0.596734	0.289589	0.775206	0.779408	0.0819624	0.0787501	0	0.352135	0.288309	0	0	0	0	0	0	0	0	0	0	0.0366453	0	0	0	0	0	0	0	0	0.12406	0	0	0.004322	0.00830856	0.0100347	0.0213256	0.0246365	0
PC(40:3)_[M+OAC]1-	898.654	0.55	0.18125	1	0.368608	0.0126533	0.129521	0.807317	0.328384	0.00039507	0.103849	0	0.0079232	0	0.0336977	0.0478554	0.0502221	0	0	0.05442	0.026462	0	0	0.0535948	0	0	0.0218777	0.0731087	0	0	0	0	0	0	0.0671193	0	0	0	0	0	0.0768857	0	0	0.0476669	0.0313128	0.0247964	0.0198198	0.0143487	0
PC(40:4)_[M+OAC]1-	896.639	0.734375	0.165625	1	0.0417507	0.000109992	0.0112142	0.0149907	0.258381	0.0118926	0.0875624	0	0.00161744	0	0.0790504	0.103186	0	0.0321112	0	0.0358297	0.00508948	0	0	0	0	0	0.0247462	0	0	0	0	0	0	0	0	0	0	0	0	0	0	0	0	0.0105041	0.012713	0.00818672	0.0349418	0.0709406	0
PC(40:5)_[M+OAC]1-	894.623	0.715625	0.1375	1	0.0297966	0.0266596	0.0162696	0	0	0.0149241	0	0	0.0233928	0.151501	0.104812	0.0676707	0.0575882	0.0143761	0	0	0.12326	0.00726226	0	0	0.0623015	0.015273	0.0397886	0	0	0.13026	0	0	0	0	0	0	0	0	0	0	0	0	0	0.0400278	0.0822587	0.135473	0.218178	0.263559	0.124541
PC(40:6)_[M+Cl]1-	868.563	0.446875	0.15	2	2.31084	0.351287	1.52974	4.0842	0.469736	0.909783	1.55322	1.27817	0.699093	0.227309	1.32558	1.03022	1.88086	1.42388	0.408681	1.57476	1.32283	0.787346	0	0.0179679	0.0253323	2.42287	0	0.217185	0	0	0	0.0180214	0	0	0.0218246	1.74647	0	0	0	0	2.2091	0	0	21.316	20.432	23.6238	18.8362	19.7648	21.8273
PC(40:6)_[M+OAC]1-	892.607	0.671875	0.1375	1	0.080193	0.0586918	0.0227568	0.00235425	0	0	0.220673	0	0.0927783	0.323931	0.203925	0.232125	0	0.0477473	0	0.157369	0	0.0451077	0	0	0	0.0447701	0	0.000734799	0	0.042695	0	0	0.0271512	0	0	0.0387473	0	0	0	0	0.00443789	0	0	1.25418	1.72145	1.65901	2.25717	2.41697	0.667921
PC(40:7)_[M+Cl]1-	866.547	0.509375	0.040625	1	1.15222	0.713919	1.21502	0.496933	0	0.412711	1.06387	0.850862	1.25682	0.446518	1.48218	1.15715	0.0377428	0.287582	0	1.4692	1.30053	0.173232	0	0.000366149	0.0960406	0.0638118	0.0683947	0.349674	0	0.113825	0.305766	0.229451	0.155982	0	0.137351	0.0252479	0	0.0877344	0.0876315	0	0.217997	0.0433798	0	1.49482	1.25796	1.53977	1.26108	1.35751	1.60322
PC(40:7)_[M+OAC]1-	890.592	0.553125	0.11875	1	0.24352	0.7536	0.0826244	4.3813	2.03795	1.43976	0.0973931	0	0.0664305	0	0.0129579	0.0232681	2.88167	2.72537	1.03761	0.0245797	0	0.130672	0	0.0358047	0.0827913	0.425214	0.0246166	3.22306	0.224015	0	0	0	0.0423924	0	0	0.928657	0.541132	0.128058	0.0685881	0	3.75041	0.049758	0	1.20116	1.06205	1.10019	0.67329	0.677771	0.47584
PC(40:8)_[M+Cl]1-	864.532	0.6	0.221875	1	0.00312355	0.0449654	0	12.4533	0	0.0679298	0	0.159529	0	0	0	0.00959393	0.0670142	0.170431	0.105758	0	0.0540785	0	0	0	0.0172786	0.0739931	0.00578287	0.0506607	0	0	0	0	0.00053134	0	0	0.0350478	0	0	0.0396145	0	0.00181059	0	0	3.25508	3.11023	3.51949	2.85171	3.00996	3.19079
PC(40:8)_[M+OAC]1-	888.576	0.378125	0.003125	2	0.624099	0.812461	1.00262	7.72687	2.35777	2.49342	0.88794	0.91118	0.490904	1.0083	1.3032	0.983838	7.56647	3.81442	2.47845	1.104	0.888054	0.286576	0	0.406932	0.500561	0.243544	0.707276	0.746197	0	0.282036	0	0.53638	0.292239	0	0.300726	0.173376	0.0953623	0.241196	0.212194	0	0.578877	0.261027	0	1.9426	1.64962	1.69116	0.653879	0.762298	0.939057
PC(40:9)_[M+OAC]1-	886.56	0.246875	0.025	2	11.0472	12.9497	11.024	32.1732	14.697	12.1663	11.8708	12.3119	11.6749	17.965	13.9058	11.8181	11.3512	12.895	13.8465	12.6544	13.0847	13.9006	19.0523	5.69356	3.73665	7.77294	3.61517	12.1004	3.08741	3.70302	7.84328	4.18945	3.3349	6.32304	3.64277	6.56158	7.60946	5.4124	4.10223	0	8.10692	3.65967	0	27.8795	27.9756	25.7159	28.621	29.7468	32.468
PC(41:1)_[M+OAC]1-	916.701	0.715625	0.0625	1	0	0	0.0220545	0	0	0	0.0795403	0	0.0327087	0.391851	0.0646909	0.0979824	0	0	0	0.113172	0.0651831	0.126125	0	0.0541249	0.0468275	0.0215563	0.0441308	0.00175701	0	0.0527503	0	0.0562004	0.0734398	0.103049	0.0352467	0.104417	0.123418	0.14705	0.000485117	0	0	0	0	0	0	0	0.00534161	0.00442066	0
PC(41:2)_[M+OAC]1-	914.686	0.721875	0.15	1	0.173491	0.16474	0.762597	0	0	0.380027	0.89794	0.377828	0.836102	0.593554	1.53614	1.36868	0	0.20956	0	1.42458	0.596308	0.412588	0	0	0	0	0.0266779	0	0	0	0	0	0	0	0	0	0	0	0	0	0	0.0634062	0	0.00629227	0.00469761	0	0.0641986	0.0526561	0.107455
PC(41:3)_[M+Cl]1-	888.625	0.5125	0.115625	1	0.346005	0.202097	0.179746	0.929184	0	0.120256	0.141574	0.175628	0.0796138	0.194613	0.00888067	0.0912633	0.129086	0.354156	0.14601	0.0731093	0.182817	0.0120172	0	0.0170678	0.198358	0.104075	0.276146	0.133763	0	0.285523	0.00288889	0.512072	0.412799	0.210306	0.384496	0.0234001	0	0.0681599	0	0	0	0.233443	0	0.0564952	0.118007	0.0586539	0.050185	0.0458626	0
PC(41:4)_[M+Cl]1-	886.61	0.6125	0.171875	1	0.518926	0.206933	0.443449	0.0282491	0	0.134837	0.423258	0.0211623	0.333352	0.249029	0.397199	0.555942	0.0553501	0.0757298	0	0.524089	0.532829	0.320832	0	0.0620611	0	0	0.0265653	0	0	0	0.0818713	0.0380953	0	0	0	0.0386528	0	0	0	0	0	0.0184454	0	0.0117758	0.00463355	0	0.0192101	0.0194562	0.0635795
PC(41:5)_[M+OAC]1-	908.639	0.771875	0.184375	1	0.023065	0.0293629	0.0197593	0.919959	0	0	0.0990535	0	0.0381378	0	0.015171	0.0787377	0	0	0.143789	0.040013	0	0	0	0	0	0.0339485	0.032384	0	0	0	0	0	0.03534	0	0.0522932	0	0	0	0	0	0	0	0	0.0467221	0.0306443	0.0155771	0.0598826	0.0861917	0.193185
PC(41:6)_[M+Cl]1-	882.578	0.728125	0.16875	1	0.0566392	0.0407785	0.102263	0	0	0.0670754	0.247389	0	0.229301	0	0.354298	0.340389	0	0.17076	0	0.242075	0.308	0	0	0	0	0.0889342	0	0.497311	0	0	0	0	0	0	0	0.174062	0	0.0605564	0	0	0.570223	0	0	0.0625065	0.0658145	0.089841	0.0756558	0.106186	0.105392
PC(41:6)_[M+OAC]1-	906.623	0.6	0.04375	1	0.638198	0.933561	1.72448	0.0569953	0	0.773518	2.03804	1.61891	1.96608	2.4535	1.26483	1.30501	0	0.448636	0	1.87397	1.80378	1.51084	10.9452	0.204407	0.603469	0	0.525707	0	0.323484	0.211775	0.142837	0.33284	0.145778	0.158396	0.284668	0.112708	0	0	0	0	0	0.215177	0	0.366083	0.421394	0.24073	0.495059	0.493487	0.171018
PC(41:7)_[M+OAC]1-	904.607	0.70625	0.103125	1	0.314329	0.0923881	0.409341	0	0	0.0547431	0.65062	0.506081	0.803225	0.614884	0.308002	0.558332	0	0.0775801	0.13948	0.496086	0.536417	0	0	0	0.0589651	0	0.118207	0	0	0.165387	0	0	0	0	0	0.0383926	0	0	0	0	0	0.0472791	0	0.107635	0.15838	0.0925618	0.173799	0.108656	0.0672535
PC(42:1)_[M+OAC]1-	930.717	0.728125	0.071875	1	0.0278776	0	0.0519249	0	0	0	0.117628	0	0	0	0.042434	0.161839	0	0	0	0.0325226	0.043018	0	0	0	0.0624862	0	0.133532	0	0	0	0	0.0819179	0.0831171	0.0888751	0.0324791	0.0206437	0	0.0620349	0	0	0	0	0	0.00736044	0	0.00772851	0.0241336	0.0158906	0
PC(42:10)_[M+OAC]1-	912.576	0.375	0.04375	2	1.54403	0.341552	0.295105	1.49123	0.402826	0.271516	0.240166	0	0.540894	0.437484	0.682205	0.407273	1.84755	1.23178	0.142352	0.754554	1.08658	0.517255	0	1.51604	0.746911	0.552634	0.0240886	0.0884118	0	0	0	0.0371763	0.159599	0	0.0923831	0.320813	0	0.0921049	0	0	0	0.126684	0	1.32268	0.88506	1.30045	0.667321	0.693556	0.503393
PC(42:11)_[M+OAC]1-	910.56	0.6625	0.190625	1	0.151984	0.0019129	0.0237921	0	0	0.0250345	0.0459619	0	0.0629114	0	0	0.0405364	0	0.0156996	0	0.00336364	0.00308209	0	0	0	0	0	0	0	0	0	0	0	0	0	0	0	0	0.081443	0.0426851	0	0	0	0	1.23187	1.4298	1.34113	1.49382	1.56857	1.39996
PC(42:2)_[M+OAC]1-	928.701	0.646875	0.121875	1	0.737449	0.184076	0.784099	0.0166259	0	0.083596	0.596308	0	0.608752	0.277451	1.06829	0.980822	0	0.0994105	0	0.989512	0.731118	0.736835	0	0	0.0280545	0	0.0289711	0	0.139996	0	0	0	0	0	0	0	0	0	0	0	0	0	0	0	0.00526667	0.0207642	0.0938179	0.0794409	0
PC(42:4)_[M+Cl]1-	900.625	0.703125	0.2	1	1.87272	1.34383	1.24278	0	0.372456	0.180742	0.943419	0.957003	1.16597	0.347323	0.296682	0.34779	0.0461033	0.12906	0	0.502104	0.521349	0.449673	0	0.029795	0.0291063	0	0	0	0	0	0	0	0.0298935	0	0	0	0	0	0	19.2142	0	0	0	0.764767	0.633044	0.553698	0.415117	0.271052	0.235995
PC(42:4)_[M+OAC]1-	924.67	0.65625	0.2	1	0	0	0	10.3518	0	0	0.0430442	0	0	0	0	0.0459608	0.121001	0	0	0.0597042	0	0	0	0	0	0	0	0	0	0	0	0	0.0349259	0	0	0	0	0	0	0	0	0	0	0.00671554	0.0112987	0.00492289	0.0216934	0.00964532	0
PC(42:6)_[M+OAC]1-	920.639	0.79375	0.209375	1	0.000956531	0	0.0156033	0	0	0	0	0.195838	0	0	0	0.0133682	0	0	0	0	0.114749	0.121106	0	0	0	0	0	0.0921788	0	0	0	0	0	0	0	0.000697655	0	0	0	20.8383	0	0	0	0.0120773	0.00514737	0	0.030944	0.00933798	0
PC(42:8)_[M+Cl]1-	892.563	0.55	0.11875	1	0.122065	0.29391	0.0967726	1.41863	0	0.273561	0.0256077	0	0.0495002	0	0.027829	0.0234355	1.24872	1.28198	0	0.0433517	0.00211092	0	0	0.00057289	0.000429769	0.156914	0.00346595	0.839762	0	0.0476613	0	0.0439729	0	0.124024	0	0.313839	0.485951	0	0.0690536	0	1.44871	0	0	1.34921	1.24737	1.03607	0.615871	0.536048	0.630871
PC(43:4)_[M+OAC]1-	938.686	0.528125	0.153125	1	0.47321	0.160002	0.455387	42.0732	0	0.0427435	0.143483	0	0.124761	0.293981	0.588165	0.635569	0.143566	0.0832872	0	0.540432	0.433145	0	0	0	0	0	0	0.28901	0	0	0	0	0	0	0	0	0	0	0	0	0.369489	0	0	0.0215409	0.0543586	0.02219	0.132859	0.11229	0
PC(44:1)_[M+OAC]1-	958.748	0.671875	0.0625	1	0	0	0.0244356	0	0	0	0.0739421	0	0.0444078	0	0.0107082	0.0261183	0	0.0160048	0	0.022704	0.0953805	0	0	0.128994	0.178649	0.0427759	0.367757	0	0.330526	0.0844951	0.265434	0.07927	0.17592	0.00670115	0.178186	0.0852214	0.136576	0	0.0531982	0	0	0.161564	0	0	0	0.00607768	0.0097472	0	0
PC(44:12)_[M+OAC]1-	936.576	0.45625	0.05625	2	1.34492	0.146639	0.13217	2.2067	0	0.114045	0.153144	0	0.0935429	0	0.262028	0.124778	0.158416	0.103392	0	0.314264	0.134097	0.165091	0	0.0181538	0.0161027	0.0900544	0.0476788	0.699017	0	0	0.137669	0.0422398	0.030964	0	0.0676188	0.0548504	0.390773	0.156597	0	0	1.48509	0	0	7.30923	5.7772	7.54459	2.61816	2.69307	2.2685
PC(44:2)_[M+OAC]1-	956.732	0.621875	0.059375	1	0.169428	0.0713325	0.6193	0.935932	0	0	0.449237	0.153989	0.353297	0.552704	0.764656	0.694971	0	0.0234232	0	0.754771	0.585369	0.523395	0	0	0	0	0.0329084	0.0453634	0	0	0	0.0266027	0.0434646	0	0	0	0	0.061013	0	0	0	0	0	0.0155552	0.0111606	0.0131275	0.0433333	0.0282983	0
PC(44:3)_[M+OAC]1-	954.717	0.678125	0.19375	1	0	0.0262247	0	4.46217	0	0	0.0527929	0	0	0	0.0382531	0.0354411	0	0.0213354	0	0.0308053	0.0497818	0.0586719	0	0	0	0	0	0	0	0	0.103924	0	0.0398023	0	0	0.137234	0.286795	0.0791297	0	0	0.111059	0	0	0	0.00656459	0.00795348	0	0	0
PC(44:4)_[M+OAC]1-	952.701	0.609375	0.146875	1	0.164949	0.0818939	0.302044	0.800977	0	0	0.213639	0.248981	0.203629	0.321683	0.305899	0.316278	0	0.127522	0	0.366623	0.184126	0	0	0	0	0	0	0	0	0	0	0	0	0	0	0.0419349	0	0.0674665	0	0	0	0	0	0.0593276	0.0879705	0.0513789	0.179757	0.170368	0
PC(44:8)_[M+Cl]1-	920.594	0.68125	0.19375	1	0.0426544	0	0.000307188	0	0	0	0	0	0.000576899	0	0	0.0241019	0.0550824	0.0387154	0	0.0213947	0	0	5.98023	0	0.000156446	0	0	0.155496	0	0	0	0	0	0	0	0.0549374	0	0	0	0	0.1307	0	39.9306	0.976085	0.834491	0.532397	0.453534	0.399661	0.270293
PC(46:0)_[M+OAC]1-	988.795	0.828125	0.075	1	0	0	0	0	0	0	0.0240193	0	0	0	0.0720582	0.0896286	0	0	0	0.0361746	0	0	0	0.0685966	0.0821235	0	0.332303	0.0868087	0.309535	0.168755	0	0.24085	0.466651	0.127973	0.49172	0	0	0	0.0537718	0	0	0.545046	0	0	0.00597129	0	0.0397555	0.0245436	0
PC(46:1)_[M+OAC]1-	986.779	0.81875	0.084375	1	0	0	0.0520932	0	0	0	0.0454087	0	0	0.407705	0.109076	0.0284261	0	0.0161751	0	0.0884972	0.020063	0	0	0	0.0282306	0	0.0374421	0	0.298059	0	0	0.0520185	0.0541536	0	0.0781177	0	0	0	0	0	0	0.134072	0	0	0	0	0	0	0
PC(46:2)_[M+OAC]1-	984.764	0.81875	0.165625	1	0.0615729	0.0201362	0.225755	0.105034	0.241019	0.0243445	0.314815	0	0.231971	0	0.38117	0.37295	0	0	0	0.356579	0.185256	0.33461	0	0.0312083	0.0305805	0	0	0	0	0	0	0	0	0	0	0	0	0	0	0	0	0	0	0	0	0	0.00452197	0.0199327	0
PC(48:0)_[M+OAC]1-	1016.83	0.509375	0.009375	1	0.0338431	0.0571384	0.184531	0.101469	0	0.0361747	0.176218	0	0.126548	0	0.941135	0.507851	0.0541294	0.18133	0.12472	0.616462	0.264138	0	0	0.0769788	0.0974837	0	0.0242957	0.0985515	0.465959	0.186215	0.196257	0.252931	0.971123	0	0.0721201	0.096973	0.265634	0	0.16626	0	0	0	37.3736	0.00334096	0.0126663	0	0.0215478	0	0
PC(48:1)_[M+OAC]1-	1012.8	0.63125	0.021875	1	2.76987	1.81776	4.42104	0.163514	0.288751	1.19899	5.99397	6.09381	3.86767	13.3168	9.4096	8.38775	0.0908739	1.83975	0	9.14444	6.87667	8.68487	9.68849	0.181677	0.0501567	0	0.236541	0	0	0.164359	0	0.371949	0.35403	0.111334	0.305215	0.0664897	0	0.109125	0	0	0	0.214117	51.691	0.00420588	0.063998	0.0230921	0.326395	0.288073	0
PC(50:0)_[M+OAC]1-	1044.86	0.728125	0.15	1	0.0125828	0.0201656	0	1.54117	0	0	0.131121	0	0	0	0.265256	0.179825	0	0	0	0.234014	0.0847393	0	0	0	0	0	0.0406491	0	0	0	0	0.0637681	0	0	0.0500463	0.0358334	0	0	0	0	0	0.123603	0	0	0	0	0	0	0
PC(52:4)_[M+OAC]1-	1064.83	0.63125	0.146875	1	1.47201	0.307155	2.26184	0.0945708	0	0.388952	3.01053	3.13852	2.27367	6.1193	4.84116	4.30877	0.0864771	0.813099	0	4.25321	3.4679	2.265	0	0.0330877	0	0.040069	0	0.106005	0	0	0	0	0	0	0	0	0	0	0.0797351	0	0	0	0	0.117497	0.27605	0.116875	0.587816	0.542349	0.182159
PC-O(22:0)_[M+OAC]1-	638.44	0.7375	0.18125	1	0.463427	0.209423	0.806487	0	0	0.0461559	0.869845	0.196388	0.397904	0.376402	1.36353	1.12418	0.0330599	0.204551	0	1.05638	0.838677	0.258232	0	0	0.0283648	0	0.0401779	0	0	0.0841431	0	0.113042	0.0629	0.0819724	0	0	0	0	0	0	0	0.0622329	0	0	0	0	0.0135903	0	0
PC-O(33:1)_[M+OAC]1-	790.597	0.434375	0.1375	2	2.27536	0.691477	0.733591	2.76554	0	0.129728	0.536781	0.19177	0.354616	0.191886	0.237402	0.307954	0.0269304	0.132571	0	0.374995	0.400999	0.156583	0	0.666617	0.0759958	0.604003	0.231602	0.213041	0.367597	0.320454	0.187756	0.227262	0.212737	0.389831	0.119281	0.270993	0	0.380953	0.253918	0	0.713686	0.0977144	0	0.00842525	0.00740259	0.00292286	0.026128	0.0113269	0.0745995
PC-O(33:2)_[M+OAC]1-	788.581	0.678125	0.175	1	0.262451	0.341007	0.598426	0	0	0.143561	0.678495	0.437534	0.463874	0.244384	0.728817	0.745418	0.0605056	0.161846	0.191552	0.774883	0.714914	0.238846	0	1.9786	1.68473	0.181289	1.39565	0	0	0.359957	0.096676	0.127075	0.0718309	0.109579	0.0809415	0.000941757	0.00098715	0	0.0011992	0	0	0.00144793	0	0.0117267	0.0202512	0.00602333	0.0347932	0.0286723	0
PC-O(34:0)_[M+OAC]1-	806.628	0.696875	0.10625	1	1.86268	0.635825	2.50731	0.229247	0	0.498447	3.05331	3.90119	2.29248	6.62385	5.67265	4.69295	0.0331918	0.883752	0	5.80307	4.07632	4.33079	12.7124	0.251384	0.157524	0.0328046	0.146044	0	0.247256	0.0610454	0	0.0364053	0.0271104	0	0	0.0837904	0	0	0	0	0.109627	0	0	0	0	0	0.00588844	0.00449252	0
PC-O(34:1)_[M+Cl]1-	780.568	0.553125	0.046875	1	0.0114875	0.25044	0.139244	0.0687819	0	0.259937	0	0	0.0399615	0	0.0489653	0.142457	0.0999821	0.508765	0	0.0222789	0.0502009	0.243089	0	0.246397	0.12447	0.153532	0.351346	0.235952	0	0.202373	0.145903	0.491658	0.23347	0	0.25167	0.164718	0	0.0944004	0.0635213	0	0	0.426473	0	0.70879	0.662974	0.713561	0.655269	0.725945	0.526461
PC-O(34:1)_[M+OAC]1-	804.612	0.58125	0.034375	1	0.74012	0.266955	1.32388	0	0	0.188294	1.44927	1.84684	1.00724	2.27785	2.62712	2.42276	0	0.277204	0	2.45738	1.73384	2.15284	0	0.0982162	0.0662871	0.0703316	0.106928	0.201394	0	0.0774444	0.118159	0.0383711	0.0302195	0.218061	0.132857	0.109832	0	0	0.125577	0	0	0.150214	0	0.00811713	0.00984041	0.017786	0.0509772	0.0410809	0.0413865
PC-O(34:4)_[M+OAC]1-	798.565	0.603125	0.140625	1	0.741321	0.26614	0.727309	0.0957149	0	0.26789	0.563762	0.573975	0.62965	1.58821	1.31478	1.37513	0.152884	0.660866	0.143433	1.37798	0.726405	0.812553	0	0.0296457	0	0.171462	0.0330854	0.117238	0	0.0651262	0.244597	0.0630542	0.0241925	0	0.0607507	0.245194	0	0.0903517	0.201071	0	0.293527	0.0469171	0	0.12759	0.100641	0.08976	0.143869	0.172303	0.194535
PC-O(35:1)_[M+OAC]1-	818.628	0.51875	0.040625	1	0.913975	0.202691	0.268544	0	0	0.0268008	0.286848	0.191867	0.276057	0	0.0885902	0.134852	0.093978	0.350984	0	0.129998	0.0249634	0.214878	0	2.89975	1.49079	5.03078	1.49379	9.68363	3.66517	2.79276	3.66202	3.04891	1.77793	4.74943	2.32879	5.33686	9.70117	8.14016	7.39948	14.2	10.5321	1.57276	0	0.00495038	0.00282271	0.00500382	0.00366083	0.00128033	0
PC-O(35:4)_[M+OAC]1-	812.581	0.665625	0.14375	1	0.905599	0.917943	1.44167	0	0	0.933759	1.29582	0	1.3718	1.51988	1.40616	1.45369	0.266287	0.694643	0.535035	1.41387	1.39918	1.21199	0	0.0324436	0.0243959	0.0281466	0.0200797	0	0	0.111274	0	0	0.0292174	0	0	0.000150232	0.578148	0.132953	0.047966	0	0	0.00328541	0	0.00668748	0.0147131	0.00879308	0.0794664	0.0590126	0
PC-O(36:1)_[M+OAC]1-	832.644	0.39375	0.03125	2	0.219407	0.227014	0.313107	0.950757	0	0.199035	0.417098	0.0914595	0.404599	0.0349093	0.326128	2.58237	0.0266704	0.129093	0.00515278	0.364537	0.256839	0.270166	0	2.59248	1.893	4.75217	1.47976	9.66709	1.29071	2.86658	4.14487	3.1883	1.96948	3.8112	2.12508	5.50748	9.25551	7.478	7.43323	0	10.9961	1.37045	0	0.00793594	0.0115936	0.00029414	0.0289834	0.023099	0
PC-O(36:2)_[M+Cl]1-	806.584	0.496875	0.003125	2	0.490052	1.01484	1.43119	0	0.38787	0.846966	1.33333	1.05713	1.03585	0.126107	1.49711	1.45493	0.471249	0.865544	0.0844651	1.09455	1.31253	1.16954	0	0.560182	1.16946	0.562944	1.83719	0	1.65138	1.62152	1.17914	1.4008	2.37015	0.916676	2.19618	0.913949	0	0.218326	0.306571	0	0	1.71075	0	0.310041	0.340087	0.240163	0.45183	0.472471	0.233921
PC-O(36:3)_[M+OAC]1-	828.612	0.5625	0.0375	1	0.0626321	0.0154574	0.0656159	0.00951859	0	0.00712981	0.0561587	0.104001	0.0125582	0	0.0906701	0.128161	0.00133775	0.0358261	0	0.0751538	0.0258782	0.0132683	0	0.0164527	0.0679085	0	0.00134744	0	0.193698	0.00429501	0	0.000761835	0.000949165	0	0	0.000653616	0	0	0	0	0	0.0719343	0	0.00571029	0.00146153	0.0132512	0.0288377	0.0141846	0
PC-O(36:4)_[M+OAC]1-	826.597	0.6375	0.090625	1	0.174446	0.043135	0.266341	0	0	0.0189579	0.292488	0	0.1704	0.308476	1.05682	0.88241	0	0.191541	0	0.745159	0.478128	0.133638	0	0.0287401	0.0149783	0	0	0	0.22367	0.0688646	0	0	0	0	0.00263463	0	0	0	0	0	0.0841578	0.0295516	0	0.0121385	0.0434632	0.0401391	0.0573124	0.030849	0
PC-O(37:2)_[M+Cl]1-	820.599	0.5	0.05	1	0.103908	0.405082	0.254606	0.0525902	0.341398	0.579956	0.217919	0	0.256598	0.0560707	0.628445	0.47969	0.822251	2.44025	0.289139	0.25591	0.231431	0	0	0.0623025	0.124667	0.021741	0.155784	0.0925718	0	0.160835	0	0.0710652	0.102144	0.115913	0.162458	0.0937343	0	0.0649419	0.136048	0	0.112231	0.0563997	0	0.893793	0.979882	0.69921	5.42932	0.68126	0.414158
PC-O(37:2)_[M+OAC]1-	844.644	0.471875	0.053125	2	0.0790642	0.0810486	0.0477822	0.0859408	0	0.145496	0.127839	0	0.0530631	0	0.17345	0.292744	0	0.479791	0	0.182373	0.149991	0.0516703	0	0.139409	0.332929	0.0961132	0.152925	0.236267	0	0.162777	0	0.0408393	0.204584	0.119009	0.0837697	0.141196	0.323986	0	0.140015	0	0	0.000255845	0	0	0	0	0.00413707	0.00463433	0
PC-O(38:2)_[M+Cl]1-	834.615	0.496875	0.053125	2	0.0199587	0.0393175	0.0226379	0.462162	0	0.033065	0.00216666	0	0.0423505	0	0.0352024	0.0556744	0.0321644	0.0992372	0.0868727	0.113892	0.0900398	0.178408	0	0.12906	0.192898	0.116264	0.0984324	0.00289572	0.243184	0.147738	0	0.213601	0.298932	0.200083	0.10086	0.226113	0.153799	0.218744	0.168182	0	0.110527	0.138223	0	0.0405242	0.0220539	0.0473192	0.0837214	0.119225	0
PC-O(38:4)_[M+OAC]1-	854.628	0.70625	0.178125	1	0.0239895	0.0021397	0.0263062	0	0	0.00344934	0.0356976	0	0.0487728	0	0.0217563	0.0281754	0	0.00999748	0	0.0733708	0.0477195	0.165162	0	0.0234142	0.000347512	0.000587742	0.000302383	0	0	0	0	0	0	0	0	0	0	0.0602909	0	0	0	0	0	0.00197189	0.0011982	0.000615595	0.0200419	0.024061	0
PC-O(38:5)_[M+OAC]1-	852.612	0.75625	0.165625	1	0.0195213	0.0165392	0.0313281	0	0	0.00771197	0.0459222	0	0.035468	0	0.175248	0.188278	0	0.0152738	0	0.0816664	0.022035	0.0268243	0	0.0749036	0.0356557	0	0	0	0	0	0	0	0	0	0	0	0	0.0615182	0	0	0	0.00122467	0	0.000571752	0.00577755	0.000367143	0.0161838	0.009372	0
PC-O(38:6)_[M+OAC]1-	850.597	0.634375	0.121875	1	1.51789	0.661744	0.414199	0	0	0.0511142	0.236374	0.183748	0.351748	0	0.0185855	0.0793253	0	0.0268752	0	0.0579882	0.088208	0.229386	0	2.64557	1.74541	0.192519	0.649992	0	0	0.0969131	0.118337	0.175992	0.0959847	0.0972517	0.0486903	0.0833752	0	0.0734724	0	0	0	0	0	0.521548	0.464948	0.303816	0.373538	0.331304	0.0523984
PC-O(39:0)_[M+OAC]1-	876.706	0.628125	0.14375	1	2.98289	1.30972	1.49892	1.27264	0	0.216513	0.852312	0.295473	0.698769	0.836312	0.91295	1.11613	0	0.0405018	0	0.836238	0.746516	0.810362	0	4.22307	2.78189	1.27995	2.98192	0	0.765081	0.536793	0.493998	0.400588	0.4641	0.464654	0.289096	0.188095	0	0.0466271	0.075832	0	0	0.188733	0	0.062758	0.0572849	0.0231737	0.0216403	0.0104037	0
PC-O(39:1)_[M+OAC]1-	874.691	0.559375	0.025	1	27.001	6.12149	11.9529	3.19442	6.95733	7.70165	12.613	19.4806	11.6308	21.5444	16.5132	16.1442	0.319535	4.46718	0	14.5948	15.4337	16.5377	55.127	0.670368	0.371751	0.0777599	0.41438	0.093498	0	0.111638	0.000973523	0.0310893	0.0989011	0.113749	0.42041	0.0751329	0	0.052008	0	0	0.0937828	0.153799	0	3.98969e-05	0.00592762	0.0118316	0.00313618	0	0
PC-O(40:5)_[M+Cl]1-	856.599	0.54375	0.009375	1	3.21008	2.99335	3.64227	0	0	2.06095	3.96267	3.22389	3.7476	2.39176	3.38855	3.51569	0.332425	1.8997	0.421349	3.64105	3.37888	3.07702	0	0.331757	0.396425	0.310092	0.304206	0.0695576	0	0	0.113161	0.297155	0.230433	0.22281	0.27132	0.0925352	0	0	0.154888	0	0	0.0711692	0	0.310567	0.511565	0.333058	0.596337	0.580989	0.453159
PC-O(40:6)_[M+OAC]1-	878.628	0.58125	0.153125	1	0	0.0192994	0.0209144	1.87779	0.0154299	0	0.0184034	0	0.00159646	0	0.00461514	0.00833356	0	0.000770093	0	0.00642686	0.021876	0	0	0.0270497	0	0	0.00324468	0	0	0	0	0	0	0	0	0	0	0	0	0	0.0125951	0	0	0.0718412	0.057979	0.00960427	0.042387	0.0333256	0.0172241
PC-O(42:2)_[M+Cl]1-	890.678	0.653125	0.184375	1	1.49767	0.0454846	0.184133	0.574474	0	0.105782	0.133404	0	0.104967	0	0.0364916	0.0309956	0	0.0205343	0	0.0492322	0.150518	0	0	0.38786	0.219776	0.0517051	0.197102	0	0.00953775	0.192793	0.00561518	0.0284488	0.195975	0.224477	0.00522538	0.028877	0.2338	0.0594128	0	0	0	0.0515991	0	0	6.86786e-05	0	0.0070207	0	0.0525387
PC-O(42:3)_[M+Cl]1-	888.662	0.70625	0.184375	1	0.11086	0	0	0.145665	0	0	0	0	0	0	0	0.0348138	0	0	0	0.0394015	0	0	0	0.0575431	0.180471	0.0904826	0.383661	0	0	0.243273	0.213434	0.331492	0.340151	0.190872	0.286742	0	0	0.0771286	0	0	0	0.352755	0	0	0	0	0	0.00341415	0
PC-O(42:4)_[M+Cl]1-	886.646	0.609375	0.165625	1	0.0223398	0.017355	0.0208156	9.11054	0	0	0.0392019	0	0.00134077	0	0.0943674	0.068376	0	0.00861664	0	0.0787194	0.0661476	0	0	0	0	0	0	0	0	0	0	0	0.030408	0.075476	0	0	0	0	0	0	0.214034	0.0151859	0	0	0	0	0.00749257	0.00502751	0
PC-O(44:4)_[M+Cl]1-	914.678	0.725	0.15	1	0.173491	0.16474	0.762597	0	0	0.380027	0.89794	0.377828	0.836102	0.593554	1.53614	1.36868	0	0.208139	0	1.42458	0.596308	0.401131	0	0.01918	0	0	0.0266779	0	0	0	0	0	0	0	0	0	0	0	0	0	0	0.0634062	0	0.00629227	0.00469761	0	0.0641986	0.0526561	0.107455
PC-O-31:0)_[M+OAC]1-	764.581	0.54375	0.059375	1	0.210974	0.172601	0.549587	0	0.00872763	0.0193612	0.935767	0.229215	0.523641	0.362832	1.05611	0.900281	0.0857911	0.343455	0.0036608	1.12534	0.623224	1.80003	0	1.47501	0.97038	0.294398	0.663199	0.206654	0.263521	0.272426	0.00181086	0.1886	0.191772	0.223022	0.0417211	0.110791	0	0.15226	0.0713965	0	0.111885	0.196232	0	0.00468676	6.76582e-05	0.00649847	0	0.0134702	0
PC-P(28:0)_[M+Cl]1-	696.474	0.721875	0.0875	1	0.0514446	0.0311362	0.0377422	0	0	0.0294806	0	0	0.0538969	0	0.0120057	0.0240353	0	0	0	0.0156995	0	0	0	0	0.029461	0.017452	0.0479647	0	0	0	0	0	0.0283525	0	0	0	0	0	0	0	0	0	0	0	0	0	0.0185287	0.00771328	0
PC-P(29:0)_[M+OAC]1-	734.534	0.521875	0.075	1	0.0323538	0.110704	0.101647	0	0	0.0647869	0.0735386	0	0.0731374	0	0.0343438	0.0732605	0.0318858	0.175205	0	0.115843	0.0547479	0	0	1.67814	1.0553	2.85551	1.39423	5.26605	2.45154	2.3187	3.06496	2.50472	1.1541	4.56251	1.49327	3.14228	2.96509	5.00109	5.31877	0	5.73551	0.76371	45.7511	0.00572374	0.0069737	0	0.00963158	0	0
PC-P(33:2)_[M+OAC]1-	786.565	0.6	0.15	1	0.72537	1.28176	1.52576	0	0	0.985924	1.76384	0.882634	1.47888	1.09867	1.70679	1.73191	0.247463	1.28734	0.328024	1.58993	1.54103	1.229	5.12978	0.00187922	0.0399261	0.0353232	0.000595516	2.99718e-05	0.234437	0.000753466	0	0.00447071	0.00650057	0	0.00244413	0.0353075	0	0	0.00124986	0	0.00620952	0.00245768	0	0.0190711	0.017623	0.00587844	0.0261301	0.050709	0
PC-P(34:4)_[M+OAC]1-	796.55	0.309375	0.003125	2	2.72409	6.35157	3.20602	9.16132	11.2814	5.85749	3.03707	2.86766	4.09617	4.35893	1.63155	3.03002	9.18886	7.69541	8.97267	1.31218	3.09053	2.43338	0	4.11712	2.68808	6.94963	1.90587	10.0693	3.76394	3.21503	5.19278	3.60678	2.21735	5.4572	1.57105	8.53572	6.57793	8.42031	6.00949	0	9.86424	1.25118	0	3.31388	3.05446	3.42473	2.72863	2.86148	2.98885
PC-P(35:2)_[M+OAC]1-	814.597	0.759375	0.15625	1	0.0376188	0.0211918	0.304235	0	0	0	0.219547	0	0.242977	0.165565	0.19078	0.161654	0	0.0548769	0	0.131088	0.195511	0	0	0	0.0287875	0.0277508	0	0	0	0.0348035	0	0	0	0	0.0335573	0	0	0	0	0	0.124021	0	37.7538	0.000160317	0.00257024	0	3.35011e-07	0.000285242	0
PC-P(36:5)_[M+OAC]1-	822.565	0.3	0.003125	2	2.23914	7.47615	2.99997	8.04809	12.533	6.90029	2.73237	1.81408	3.90391	4.53683	0.70655	2.8847	11.9492	9.39592	13.8609	0.803499	2.63219	3.56947	0	1.75522	1.19573	3.51476	0.697321	4.24162	1.16967	0.619982	1.45833	0.854572	0.341784	1.83121	0.346191	3.27908	1.72793	3.66236	2.31315	0	3.95017	0.258636	0	2.29477	2.1183	2.36314	1.99326	2.00244	2.71107
PC-P(38:6)_[M+Cl]1-	824.537	0.59375	0.0375	1	0.331997	0.398767	0.89333	0	0	0.280658	0.732675	0.269813	0.872978	0.156644	0.831436	0.799587	0.0363525	0.221899	0.0631275	0.851977	0.715066	0.402036	0	0.0297601	0.0218359	0	0	0	0	0.071581	0	0.0367236	0	0.0807688	0.0323585	0.0334155	0	0	0.0948546	0	0	0	0	1.62815	1.5672	1.8657	1.3544	1.45853	1.43336
PC-P(41:0)_[M+OAC]1-	902.722	0.640625	0.075	1	6.41231	2.14443	3.49178	0.563688	1.99029	2.08264	3.63	6.13844	3.44466	6.71582	5.06871	4.93522	0.0495519	1.37838	0	4.43528	4.7943	4.27742	9.50463	2.02714	0.841524	0.190758	0.704677	0	0.0732485	0.0638812	0.0226921	0.1795	0.24766	0.13565	0.0841418	0.0174859	0	0.0488734	0	0	0	0.0945781	0	0.120893	0.0915695	0.0620154	0.0637903	0.0428621	0
PE(26:0)_[M-H]1-	606.414	0.75	0.140625	1	0.102826	0.0175544	0.0167925	0	0	0.042373	0	0	0	0	0.059156	0.0505768	0	0.0286214	0.102879	0.0289619	0.0280137	0	0	0	0	0	0.0121558	0	0	0	0	0.0350564	0.0268424	0	0.0735283	0	0	0.0595298	0	0	0	0	0	0	0.0066375	0.00549769	0.00326133	0.00337022	0
PE(31:0)_[M-H]1-	676.492	0.6875	0.225	1	0	0.0217671	0	0	0	0	0	0	0	0	0	0.0088441	0.0355549	0.0133257	0	0	0	0	0	0	0	0	0.0164258	0	0	0	0	0	0.0393108	0	0.0366129	0.0907077	0.168975	0.0563473	0	0	0	0	0	0.00463868	0.0128083	0	0.00795413	0.0293973	0
PE(31:2)_[M-H]1-	672.461	0.6125	0.1875	1	0.0684492	0.296376	0.151508	0.0644589	0.335342	0.488089	0	0	0.14059	0	0	0.190413	0.0968347	0.494121	0	0.0448718	0.0685341	0.217385	3.81867	0	0	0.067102	0	0.0797447	0	0.0667663	0.10753	0.0279312	0	0.101342	0	0	0	0.0597578	0.0937781	0	0.0952814	0	0	0.00588531	0.0133829	0.00527347	0.0591577	0.0618608	0.0601676
PE(32:0)_[M-H]1-	690.508	0.534375	0.084375	1	0	0.0177935	0	0	0	0	0	0	0.0373003	0	0.0125246	0.0251391	0	0.0313986	0	0	0.0233334	0	0	2.49613	2.62519	2.97915	2.43943	1.23348	1.24431	2.68571	2.37166	2.77752	2.96228	2.22127	2.4465	2.4778	1.13652	2.75068	2.83573	0	0.583727	2.27848	0	0.221485	0.263537	0.199382	0.237103	0.330547	0.161708
PE(32:1)_[M-H]1-	688.492	0.565625	0.059375	1	0	0	0	0	0	0	0.0699034	0	0	0	0.0156805	0.031632	0	0.0197865	0	0.0156484	0.0335344	0.0913914	0	2.30466	2.21138	2.14371	2.31393	0.718122	1.2677	2.0303	2.46543	2.3466	2.08568	1.31899	1.70818	2.02261	0	1.96358	1.27506	0	0.650801	2.21086	0	0	0.028109	0.00676793	0.0168259	0.044882	0.0552282
PE(33:0)_[M-H]1-	704.524	0.634375	0.175	1	0.0936109	0.0185251	0	0	0	0.0431363	0	0	0.0385518	0	0.0155938	0.0293383	0	0.0516452	0	0.0774156	0	0	0	0.313036	0.102511	0.221426	0.22268	0	0	0.2395	0	0.188222	0.130382	0.213178	0.102239	0.292741	0.231582	0	0.0756324	0	0	0.0523651	0	0	0.00913329	0	0	0.00954711	0
PE(33:1)_[M-H]1-	702.508	0.55625	0.1875	1	0	0	0	0	0	0	0	0	0	0	0.014122	0	0.0306058	0.0698622	0.105376	0	0.0491471	0	0	2.01763	1.8945	1.80194	2.67823	3.02491	2.40119	3.75735	2.58188	2.74008	4.21718	3.20404	3.22475	3.25762	1.43756	3.70952	2.97863	0	2.62054	2.84085	0	0.00672533	0.0187575	0.0123118	0.0153274	0.0126203	0.0593123
PE(33:4)_[M-H]1-	696.461	0.740625	0.084375	1	0.186668	0.0311362	0.0420599	0	0	0.0587149	0	0	0.0723182	0	0.013484	0.0446646	0	0	0	0.020501	0	0	0	0	0	0	0.109006	0	0	0	0	0	0.0422175	0	0.00108079	0	0	0	0	0	0	0	0	0	0	0	0.0182734	0.00771328	0
PE(34:0)_[M-H]1-	718.539	0.390625	0	2	0.0535415	0.480092	0.404705	0.208447	0	0.334941	0.447814	0	0.460289	0.204487	0.800124	0.775201	0.0632898	0.88723	0.194163	0.483122	0.599803	0.121926	0	4.6768	4.9661	5.28127	4.53926	4.45447	4.55793	4.87259	5.78012	5.66322	5.85595	7.14603	5.72909	6.15377	5.18479	7.68048	7.13043	0	5.38298	5.50725	0	1.82048	1.85699	1.80926	1.97812	1.99177	2.21973
PE(34:1)_[M-H]1-	716.524	0.35625	0	2	0.141191	0.573629	0.39581	0.64768	0	0.226567	0.462408	0	0.608244	0	0.645544	0.625086	0	0.821227	0.128106	0.447615	0.376483	0	0	38.4298	37.5127	39.3196	36.2803	42.0371	44.0021	36.6339	39.4626	35.4886	36.1085	43.3916	35.0134	34.4938	51.0667	45.1738	42.5004	59.5788	43.6464	38.9089	0	1.99005	1.90808	1.90402	1.80286	1.81721	2.07015
PE(34:2)_[M-H]1-	714.508	0.325	0	2	0.257047	1.01233	0.598188	4.3719	0	0.458408	0.316037	0.247457	0.391446	0.547499	0.736649	0.699462	0.222341	1.05527	0.176989	0.633572	0.476266	0.30021	0	34.9908	32.7698	34.8794	34.1291	37.0839	42.6515	33.2507	39.712	31.7337	31.3292	40.1458	31.2306	30.5488	44.0188	40.0592	38.5985	0	38.6408	33.5324	0	3.38724	2.89607	2.97285	2.89623	2.83925	3.66906
PE(34:4)_[M-H]1-	710.477	0.64375	0.13125	1	0.0190513	0	0	0	0	0.0939832	0	0	0	0	0	0.00837486	0.00060662	0	0	0.0689226	0	0	0	0.0822337	0.0112691	0.0475689	0.221483	0.0836691	0	0	0.0995533	0	0	0.0768015	0.0349138	0	0	0	0	0	0.110166	0	0	0.124603	0.116405	0.106096	0.11658	0.0806215	0.0747422
PE(35:1)_[M-H]1-	730.539	0.51875	0.05625	1	0	0	0	0.036797	0	0.0237008	0	0	0.0340219	0	0.0116991	0.022917	0	0.307106	0	0	0	0	0	3.78426	3.85671	3.96584	3.44181	3.28844	2.69565	3.53553	3.32448	3.59091	3.186	3.50496	3.52362	3.76499	3.83768	3.97744	3.7464	0	4.41592	3.63485	0	0.00831971	0.0384459	0.0182396	0.0463557	0.0559929	0
PE(35:4)_[M-H]1-	724.492	0.59375	0.109375	1	0	0	0.0227977	0.0770141	0	0.0994982	0.0412991	0	0	0.12399	0.0150818	0.00862861	0	0	0	0.134675	0	0.302621	0	0	0.0273286	0.457518	0.0727957	0	0	0	0	0.0405047	0.0351543	0	0	0.0520297	0	0	0.0589134	0	0	0	0	3.00021	3.40471	3.46687	2.58106	2.04588	2.21181
PE(35:5)_[M-H]1-	722.477	0.728125	0.18125	1	0	0	0.00639075	0	0	0	0	0	0	0	0.00783236	0.0180352	0	0	0	0.0247036	0.0300563	0	0	0	0.0172691	0	0.0434505	0	0	0.0257927	0	0.027927	0	0	0.0316124	0	0.14106	0	0	0	0	0	0	0.0465171	0.063523	0.0401416	0.0537686	0.0340746	0.0854537
PE(36:1)_[M-H]1-	744.555	0.290625	0	2	4.58558	9.55128	7.86004	6.9559	7.51417	8.07724	8.39464	7.22431	8.46712	8.71611	8.7063	9.06199	10.3294	9.10454	11.5235	7.61494	8.76087	7.87199	0	38.9862	38.4424	39.9869	33.5736	43.3675	48.6166	35.4594	43.0445	37.1357	37.721	45.4013	38.2936	39.396	52.2623	49.3075	48.4787	46.0136	42.9834	40.2274	0	5.15601	5.05367	5.09504	5.01501	5.13633	5.7254
PE(36:2)_[M-H]1-	742.539	0.253125	0	2	13.1716	23.9559	20.3323	18.1759	28.2964	21.4612	22.5128	19.6797	21.669	24.6101	22.4833	23.3865	26.1814	23.555	31.371	19.6848	22.4161	21.9016	11.1221	138.816	130.658	138.968	130.967	147.653	164.512	129.808	150.018	127.586	126.774	153.133	131.502	125.6	175.452	157.428	149.821	221.406	149.083	131.81	0	12.32	11.9306	12.1218	12.0008	11.887	13.0708
PE(36:4)_[M-H]1-	738.508	0.275	0	2	1.71794	1.78638	0.97017	12.5427	1.15618	2.11153	0.789068	1.1148	1.60327	0.945823	0.706738	0.720637	0.431729	2.02333	0.203873	0.56288	0.712284	5.51616	0	13.4866	10.6115	12.2564	10.5582	14.6445	11.92	10.7651	13.5422	10.7861	9.77653	12.9591	10.5935	10.8038	11.7357	12.8134	12.4876	26.3402	11.9128	11.153	0	7.4425	6.20647	6.36119	6.20643	6.23525	6.23346
PE(36:5)_[M-H]1-	736.492	0.5	0.1125	1	0	0	0	0.275215	0	0.00146449	0	0	0	0	0	0.000504059	0	0.0137779	0	0.0107389	0	0	0	0.45519	0.284137	0.492235	0.320895	0	0	0.0978535	0.415608	0.0365688	0.304731	0.200928	0.142361	0.207118	0	0.149085	0.127749	0	0	0.0725596	0	1.15831	1.29556	1.32634	0.919203	0.714468	0.654387
PE(37:1)_[M-H]1-	758.571	0.703125	0.146875	1	0	0	0.0139053	0	0	0	0.0441353	0	0	0	0.0182824	0.0313872	0	0.0909177	0	0.0578726	0	0	0	0.20189	0.297815	0.384047	0.178288	0.176182	0.249646	0.139705	0.244002	0	0.112798	0.180512	0.191907	0.513062	0	0.0729698	0.0860917	0	0.267012	0.0460334	47.522	0.0187196	0.0102492	0	0.0248585	0.00693333	0
PE(37:2)_[M-H]1-	756.555	0.478125	0.0125	2	0.0283263	0.157536	0.0623595	0	0	0.450652	0.139945	0	0.0459619	0	0.060635	0.149591	0.603632	1.40097	1.18926	0.0406054	0.0569922	0	0	1.08491	0.886126	0.338972	1.0628	1.49362	0	0.458185	0.360737	1.01121	0.908592	0.296149	0.751129	0.468177	1.32553	0.209298	0.280831	0	3.11057	0.883542	0	0.0159441	0.0182975	0.0149802	0.0453004	0.0425595	0
PE(37:4)_[M-H]1-	752.524	0.603125	0.075	1	0.0151491	0.0246835	0.0334022	0	0.296309	0.17345	0	0	0.0471944	0	0.0025678	0.0160937	0.0497054	0.178871	0.067584	0.0871602	0.0753679	0.984752	0	0.0366426	0.162855	0	0.114871	0	0	0.0338538	0.0893354	0.0777914	0.0600763	0.118069	0.0698063	0.030974	0	0	0.075477	0	0	0	0	0.359259	0.38987	0.347933	0.398639	0.40192	0.160748
PE(37:5)_[M-H]1-	750.508	0.56875	0.04375	1	0	0	0.01153	0	0	0	0	0	0	0	0.00157373	0.00220211	0	0	0	0.0082002	0	0	0	0.418178	0.481712	0.225957	0.781514	0.00539876	0.719705	1.1247	0.650651	0.840363	1.21022	0.469173	0.767783	0.867377	0	0.67376	0.460875	0	0.15594	1.01061	0	0.428119	0.462007	0.480558	0.389891	0.314677	0.12589
PE(38:1)_[M-H]1-	772.586	0.44375	0.009375	2	0.148959	0.933849	0.851001	0	0	0.460367	0.669995	0	0.687408	0.701804	0.944477	1.0282	0.37382	1.00394	0.154793	0.714696	0.745238	0.224475	0	1.42788	1.53389	1.4625	1.03846	0.584483	0.893038	1.20496	0.890486	1.41226	1.48895	1.05579	1.33847	1.42332	0.287812	1.8073	1.35379	0	0.424814	1.70957	0	1.01897	1.04219	1.12144	1.07368	1.09511	0.905478
PE(38:2)_[M-H]1-	770.571	0.31875	0	2	5.33348	9.99609	8.71081	5.37711	9.73679	8.71403	9.67868	8.30982	9.6893	10.865	9.65316	10.1385	10.3121	10.1477	11.3	8.30466	9.44226	9.45141	7.93641	5.73129	5.57658	6.18981	5.42424	5.76872	5.50258	5.07012	7.41813	5.5732	5.75925	6.78294	5.72704	6.44248	4.77672	8.31764	6.20289	0	4.80587	5.90404	0	2.71264	2.64878	2.73078	2.76428	2.79587	3.17538
PE(38:4)_[M-H]1-	766.539	0.234375	0	2	9.23741	12.3268	9.29823	38.3451	19.3958	14.6251	10.2145	10.5436	11.3829	9.08238	8.85845	9.62818	11.5979	13.245	13.7931	8.08738	9.22157	10.5447	0	11.9993	7.39355	16.1559	11.3651	17.3843	9.64697	7.15745	14.272	7.56352	5.95657	10.0175	6.8412	14.087	14.4852	11.4136	8.54926	0	10.8099	6.13527	0	60.9062	58.5594	59.5233	56.4273	55.9503	58.8168
PE(38:5)_[M-H]1-	764.524	0.290625	0	2	13.3242	3.10271	7.10507	8.1558	20.6323	10.1766	4.33949	11.1725	8.53307	4.02328	3.71151	3.42322	0.336684	1.87907	0.39872	2.34999	2.84163	3.48524	0	8.499	7.15725	9.68132	6.42103	9.33799	5.49983	6.51041	8.84849	6.35114	5.61168	7.56095	6.63276	7.7121	4.91691	8.5987	7.02278	0	8.02563	6.39115	0	13.2638	12.7857	12.3859	12.3177	12.1232	12.6275
PE(38:6)_[M-H]1-	762.508	0.290625	0.00625	2	0.468441	3.61849	0.976845	30.8348	0	2.64301	1.04109	0.297657	1.48558	0.990241	0.254406	0.404224	0.788365	4.02877	0	0.164061	0.790124	0.295012	0	5.98156	1.71689	9.2176	1.49575	9.74837	2.34612	0.941231	6.13608	1.74951	0.619659	2.4989	0.743002	6.63646	2.37194	3.02192	0.536257	0	2.32115	0.5214	0	52.1612	49.4976	48.7905	46.4	45.9686	48.4992
PE(38:7)_[M-H]1-	760.492	0.425	0.190625	2	0	0.433841	0.0711965	0.273479	0	0.12187	0.123542	0.513993	0.240201	0	0	0.0328749	0.0990361	0.321512	0	0.0119668	0	0.151371	0	0.278958	0.237246	0.221157	0.316331	0.0759926	0.187609	0.309928	0.36713	0.518214	0.319544	0.736863	0.460178	0.406188	0.136621	0.381646	0.311612	0	0.0522394	0.294916	0	0.698158	0.572665	0.594559	0.603493	0.676957	0.878982
PE(39:3)_[M-H]1-	782.571	0.646875	0.071875	1	0.0526031	0.116944	0.0889941	0	0	0.161096	0.108853	0	0.046636	0.208749	0.0807898	0.0271683	0	0.220591	0	0.0740947	0.0399022	0.451963	0	0.0406552	0.0272047	0.112763	0.0271142	0.0924785	0	0.0850088	0	0.00270522	0.0153678	0.0473049	0	0.05972	0	8.11605e-05	0.000445187	0	0	0	0	0.00248957	0.0181484	0.0326963	0.0124102	0.0400645	0
PE(39:4)_[M-H]1-	780.555	0.56875	0.053125	1	0.0399954	0.157063	0.112279	0.0842329	0	0.222376	0	0	0.0207386	0	0.0500545	0.127288	0.0420356	0.398996	0	0.0302554	0.0380844	0.184219	0	0.212605	0.107219	0.127693	0.351346	0.235394	0	0.202373	0.181739	0.491658	0.180566	0	0.25167	0.122669	0	0.0942871	0.0935492	0	0	0.426473	0	0.70879	0.662974	0.713561	0.655269	0.725945	0.526461
PE(39:6)_[M-H]1-	776.524	0.596875	0.025	1	0	0.218468	0.0391281	0	0.355685	0.339621	0.0642862	0	0.189845	0	0.00559249	0.0604377	0.280331	1.0366	0.192024	0.0288689	0.265203	0	0	0.00158169	0.0274935	0	0.0891393	0	0	0.0123723	0.003779	0.0371756	0.0391279	0.137867	0.0218366	0.0459615	0	0	0.00196075	0	0	0.0110333	0	1.65208	1.80263	1.72086	1.73981	1.77365	1.65709
PE(39:7)_[M-H]1-	774.508	0.553125	0.021875	1	0.306705	0.38781	0.318191	0	0	0.00296088	0.142115	0.26892	0.104912	0.0756899	0.345393	0.289562	0	0.0552319	0	0.319114	0.151726	0.126042	0	0.165909	0.324017	0.18208	0.246848	0.0997675	0.119486	0.266922	0.0106723	0.552455	0.223462	0.0032517	0.169925	0.230895	0	0.00778779	0.202202	0	0.158691	0.2007	0	0.0390003	0.0337792	0.0772203	1.08134	0.985397	0.0194298
PE(40:2)_[M-H]1-	798.602	0.68125	0.13125	1	0	0	0.024863	0	0	0.0263148	0.0383511	0	0	0	0.0125995	0.028448	0	0	0	0.0270361	0	0	5.83451	0.0300237	0.0344236	0.0292587	0	0	0	0.0579454	0.0867563	0.037246	0.0294144	0	0	0.0358094	0	0.154749	0	0	0	0.0572924	0	0.0252528	0.0730629	0.0418603	0.086441	0.0626944	0
PE(40:3)_[M-H]1-	796.586	0.45	0.053125	2	0.194724	0.744872	0.594844	0.133643	0	0.812312	0.860399	0.164793	0.817228	0.290557	0.82464	1.05725	0.434807	1.25251	0.563834	0.529493	0.906807	0.123357	0	0.245697	0.0196586	0.562045	0.285281	0.260007	0	0.00425072	0.00160245	0.0861334	0.0649393	0.0572686	0.0367911	0.469377	0	0.0689341	0.0729123	0	0.284579	0.0503232	0	0.803924	0.817563	0.807446	0.79947	0.780568	0.607907
PE(40:4)_[M-H]1-	794.571	0.26875	0.0125	2	2.11346	4.41611	3.59423	31.7664	8.42814	20.996	3.90337	3.29299	3.92048	5.0644	4.0002	4.19237	34.6281	4.21709	5.23428	3.33994	3.83113	3.77326	3.31382	1.54878	1.34178	1.77332	0.754915	8.06826	0.753521	1.02762	1.98246	1.24205	0.830529	1.40102	0.592434	25.7398	3.31885	3.45902	3.28638	0	8.21682	0.460403	0	6.04663	6.14266	6.43539	6.3915	6.43273	7.40803
PE(40:6)_[M-H]1-	790.539	0.24375	0	2	1.30477	3.02148	2.25767	14.1805	0.777252	6.55982	4.27032	1.57504	3.36708	1.10027	1.80398	2.52701	4.38439	4.25101	3.65105	1.61795	1.79501	2.018	0	8.71224	8.49074	22.6504	7.40247	10.5111	9.27885	7.19951	8.86078	8.7251	7.38643	9.41643	8.47277	14.1418	10.3143	10.7068	10.628	0	12.6344	7.0641	0	115.485	118.353	119.25	114.567	114.027	121.774
PE(40:7)_[M-H]1-	788.524	0.25625	0	2	3.49693	0.281296	1.47459	5.1728	3.77189	2.44321	0.662067	2.69701	1.76875	0.89281	0.367111	0.325494	0.0997609	0.950805	0.105871	0.134783	0.340151	0	0	71.266	72.4527	64.2934	64.6992	6.25099	11.5987	67.4133	10.9084	72.9718	67.1221	14.1373	76.1084	57.6252	14.5371	12.9884	10.6932	19.6474	6.68329	66.131	0	30.6706	31.3156	32.2806	30.5702	30.3235	31.3997
PE(40:8)_[M-H]1-	786.508	0.38125	0.01875	2	0.371697	0.843351	0.400887	0.129567	0	0.727416	0.0537675	0	0.525425	0	0.0604689	0.376495	0.158013	1.05235	0	0.0494785	0.153639	0.0996446	0	73.0065	74.9048	6.4793	69.1356	9.02748	14.9945	72.0103	15.8011	76.2443	67.5709	17.6891	75.3899	58.7085	19.9766	17.8894	14.6159	0	9.13865	66.9899	55.0025	5.56231	5.66795	5.91536	5.73014	5.58935	5.49552
PE(40:9)_[M-H]1-	784.492	0.49375	0.1125	2	0.0227167	0.0595729	0.0262093	0	0	0.0465368	0.0212313	0	0	0.263813	0.0130445	0.010031	0	0.331959	0	0.0200166	0.0149114	0.0882144	0	1.2232	1.03579	0.786387	0.999061	0.93181	1.99623	1.89589	2.10798	1.93271	1.47891	2.68434	1.73591	1.11744	1.45853	2.48324	1.88889	0	0.994531	1.5896	0	0.0363823	0.0704045	0.0725389	0.137587	0.115921	0
PE(41:4)_[M-H]1-	808.586	0.640625	0.115625	1	0.0215363	0.024964	0.0179111	0.0582468	0	0.0269795	0.0172968	0	0.031917	0.18228	0.0227327	0.0156459	0.0182405	0.0671552	0	0.0372868	0.0246569	0	0	0.142278	0.0346229	0.035511	0.0335997	0	0	0	0.129933	0.0526795	0.0641477	0.175718	0.0320681	0.0352116	0	0	0	0	0.00694209	0	0	0.0136036	0.0122021	0.00692869	0.0383713	0.0172456	0.000208638
PE(41:5)_[M-H]1-	806.571	0.515625	0.00625	1	0.388343	0.46512	1.43119	0.00328667	0.369841	0.483829	0.697677	0.66633	0.747127	0.103669	1.49711	1.45493	0.303324	0.865544	0.261905	0.858477	1.31253	0.838022	0	0.560182	1.16946	0.261657	0.826688	0	0.237995	1.17755	1.13368	1.28953	1.33851	0.905595	0.932991	0.43797	0	0.0355166	0.288211	0	0	1.33487	0	0.272776	0.318327	0.181021	0.268352	0.472471	0.157311
PE(42:4)_[M-H]1-	822.602	0.396875	0.034375	2	0.325174	0.307899	0.140578	0.648052	0.317024	0.49576	0.0631168	0	0.221234	0	0.058197	0.123147	0.595544	3.34937	0.222563	0.103386	0.0914631	0	0	12.7777	8.36652	2.98532	5.7248	0.4548	2.58018	1.68623	1.24211	1.11933	1.21534	1.42713	0.775571	0.277	0	0.114707	0.00848819	0	0.295297	0.44714	0	2.25474	0.68403	2.77862	0.38666	2.59361	0.244804
PE(42:6)_[M-H]1-	818.571	0.2875	0	2	2.50618	10.3402	2.48326	14.0736	1.3941	10.4221	2.68073	2.65481	2.13274	0.96841	3.33543	2.24633	2.13102	13.9903	0.779589	3.97661	2.86999	2.11389	5.23807	0.128628	0.16997	0.327616	0.347741	0.668388	0.131454	0.366665	0.163684	0.127205	0.402737	0.128472	0.445281	0.281826	0.00282604	0.148135	0.198044	0	0.321862	0.342136	0	5.84048	6.03364	6.19874	6.48823	6.60123	6.81746
PE(42:8)_[M-H]1-	814.539	0.415625	0.003125	2	0.0868648	0.0224909	0.104388	0.0336869	0	0.120218	0.0995792	0.0946608	0.0677961	0	0.135993	0.192558	0.00689769	0.240054	0	0.107527	0.0458143	0.0138032	5.02367	0.738947	0.699238	0.532596	0.489965	0.588964	0.146961	0.121752	0.266333	0.284139	0.159669	0.31522	0.658524	0.133774	0.161743	0.340511	0.226109	0	0.0928388	0.148275	51.64	1.60308	1.72054	1.7736	1.7123	1.79957	1.79139
PE-O(34:2)_[M-H]1-	700.529	0.5	0.003125	1	0.0399857	0	0.0307235	0	0	0.0589851	0.0677074	0	0.0478018	0.238785	0.0284169	0.0964655	0.0333373	0.0158298	0	0.0459703	0.0470007	0	0	9.5596	9.09056	9.25837	9.43893	10.8054	8.14323	8.4471	9.7885	8.96478	8.76507	10.012	8.6224	8.55607	7.91137	10.4679	10.1674	0	10.5114	9.44726	0	0.684316	0.800108	0.826508	0.711411	0.75693	0.616038
PE-O(34:3)_[M-H]1-	698.513	0.434375	0.003125	2	0.0815486	0.573468	0.2356	0.0670186	0.687362	0.987343	0.0575022	0	0	0	0.164254	0.208061	1.36666	2.32465	1.56387	0.119752	0.169936	0.265034	0	6.69297	6.21146	7.10651	6.63673	10.0093	6.38358	5.95968	6.4102	5.69723	5.71639	7.16987	5.71559	6.24376	14.4567	8.30385	7.3969	0	15.6651	5.88677	0	0.947097	0.974904	0.995164	0.903637	0.926589	0.695108
PE-O(36:2)_[M-H]1-	728.56	0.425	0.003125	2	0.0753105	0.235759	0.277973	0	0	0.0517179	0.106778	0	0.500686	0.326965	0.567852	0.532033	0.00136328	0.507858	0.00603598	0.288705	0.233144	0	0	9.09496	8.8545	7.98481	7.37437	8.41497	8.16759	7.67022	8.92224	7.61669	7.72958	8.87423	8.05545	7.25006	6.01525	9.58513	9.08413	0	8.55743	8.11962	0	0.157935	0.309556	0.163063	0.22267	0.282877	0.0671938
PE-O(36:3)_[M-H]1-	726.544	0.409375	0.003125	2	0.733555	2.52538	1.06488	0.141085	2.43948	3.25512	1.11948	0.298399	1.04976	0.248017	1.26711	1.19637	5.06731	5.14684	6.78795	1.00582	0.962122	1.04329	5.2405	13.4804	13.3285	14.2103	12.4884	18.5902	14.2904	11.8383	12.9459	12.2679	11.756	15.2674	12.3371	12.4612	30.6798	16.4622	15.2877	0	29.561	12.3486	0	0.747451	0.708244	0.643342	0.701132	0.772127	0.365656
PE-O(36:4)_[M-H]1-	724.529	0.45625	0.003125	2	0.0481884	0.166808	0.0283485	0	0	0.100422	0.0930639	0.218113	0.0744456	0.213274	0.252151	0.295605	0.104439	0.442131	0.217468	0.302164	0.226251	0	0	5.17566	4.95948	4.59273	4.71987	3.7479	3.18434	4.29059	4.9964	4.37011	4.21955	4.95536	4.63813	4.29004	2.31932	4.69827	4.20503	0	3.24731	4.68267	0	0.862402	0.841969	0.809908	0.846926	0.791234	0.497008
PE-O(36:5)_[M-H]1-	722.513	0.325	0.009375	2	0.92615	0.697784	0.681264	0.48861	0.465423	0.992878	0.876125	0.698443	1.03034	0.211064	1.17016	1.18987	0.292462	0.780207	0.239252	0.891685	0.507014	0.250522	0	1.67848	1.55389	3.04371	1.75103	0.731607	0.748887	1.36655	0.779409	1.5629	1.52447	1.07072	1.05536	1.72606	0.248905	0.899596	0.608782	0	0.730601	1.19243	0	9.12036	9.19866	9.48206	8.93749	8.54515	8.06398
PE-O(38:4)_[M-H]1-	752.56	0.54375	0.059375	1	0.555711	0.382635	1.17101	0	0	0.279477	1.37867	0.213413	0.963803	1.00268	2.09908	1.83594	0.212269	0.592399	0	2.04776	1.45338	1.41605	0	0.235852	0.183138	0.499295	0.228883	0.422398	0.195072	0.0953343	0.154233	0.0703505	0.158269	0.202465	0.111861	0.4359	0.516557	0.39228	0.245327	0	0.285161	0.242595	0	0.508871	0.551074	0.538762	0.52824	0.513216	0.189409
PE-O(38:5)_[M-H]1-	750.544	0.346875	0.015625	2	1.96936	2.02017	2.11689	0.865058	0.493143	1.96184	12.5759	1.73668	2.09782	3.44492	2.48893	2.54298	2.00173	2.06027	1.15594	22.4833	15.9367	2.41484	3.28256	2.86493	3.16727	3.83527	3.02305	1.70058	1.9917	3.16558	3.00339	2.89292	2.71843	2.98334	2.93251	2.71764	1.11094	2.81688	2.51161	0	1.75866	3.22068	0	5.30683	5.52772	5.68481	5.4015	5.24408	4.88927
PE-O(38:6)_[M-H]1-	748.529	0.40625	0.021875	2	0.725377	0.307018	0.682823	0.169611	0.291733	0.391745	0.52224	0.553033	0.899647	0.238041	0.920864	0.914758	0.248962	0.573314	0	0.750411	0.355163	0.183368	0	2.25894	2.35766	3.2275	2.36642	1.32224	0.66527	1.62583	0.966199	1.79273	1.70648	2.05553	1.87468	1.52767	0.364573	1.38892	0.980214	0	0.547213	1.73982	0	8.71771	9.01085	9.02084	9.53565	9.26349	10.5631
PE-P(35:2)_[M-H]1-	712.529	0.48125	0.034375	2	0.107356	0	0.0708792	0	0	0.10444	0.0430192	0	0.0869016	0	0.0590788	0.0896215	0	0.119903	0.00657028	0.281484	0.0698315	0	0	0.475965	0.696634	0.557648	0.758863	0.136548	0	0.196529	0.529926	0.22825	0.469844	0.170024	0.287534	0.428765	0	0.261268	0.114024	19.7868	0.0523753	0.297637	0	0.00531829	0	0.00210112	0.0277236	0.00334713	0
PE-P(36:5)_[M-H]1-	720.497	0.728125	0.190625	1	0.0257941	0.0164878	0	0	0	0	0	0	0	0	0.000792529	0.00749141	0	0	0	0	0.105085	0.052529	0	0	0	0	0	0	0	0	0	0.0396273	0	0.0853899	0	0.000308076	0	0.0713738	0	20.4546	0	0.0613345	0	0.339143	0.341039	0.343264	0.360468	0.392648	0.158761
PE-P(38:6)_[M-H]1-	746.513	0.5	0.09375	1	0	0	0.121987	0.201389	0	1.58858	0.690193	0	0.673583	0	0.0627641	0.450835	0	0.474403	0	0.068933	0.0601674	0	0	0.0720039	0.194017	6.91149	0	0	0.205046	0.117025	0	0.214248	0.2452	0.0885622	0.0503739	2.52345	0	0	0	0	0.552386	0	0	40.4561	41.0792	43.2825	40.2415	39.3199	34.6013
PE-P(39:1)_[M-H]1-	770.607	0.721875	0.109375	1	0.0247566	0.0329496	0.154337	0.00206317	0	0.0141242	0.0350145	0.0776701	0.0926315	0	0.0466035	0.134208	0.00299416	0.0789463	0	0.0861796	0.066758	0	0	0.0191314	0.0140252	0.125709	0.00334589	0	0	0	0	0	0.0160519	0.0639142	0.0259019	0.0742103	0.225914	0	0	0	0	0	0	0	3.81943e-05	3.48611e-05	0.00218598	0.00314508	0.0445585
PE-P(40:6)_[M-H]1-	774.544	0.39375	0.003125	2	0.216663	0.0919146	0.159808	0	0	0.179482	0.239713	0.583344	0.247754	0.819541	0.23565	4.34516	0.0480673	0.0838256	0.122809	4.53704	0.296575	0.499706	0	1.74808	2.08525	2.49828	2.25997	0.596871	0.718002	1.555	1.2487	2.67739	1.42342	1.13514	1.2988	1.07199	0.222642	1.11515	1.09618	0	0.715477	1.36088	0	10.5094	10.3705	11.1028	10.0736	9.99561	8.63234
PE-P(40:7)_[M-H]1-	772.529	0.484375	0.021875	2	0.0121433	0	0.0205822	0	0	0.101666	0.0311272	0	0.0715309	0	0	0.0318665	0.0687189	0.175485	0	0.029315	0.0171355	0	0	0.346323	0.76867	1.63014	0.731707	0.144562	0.179545	0.20466	0.0910607	0.486638	0.262326	0.20975	0.303719	0.228069	0	0.094232	0.247945	0	0.123366	0.381757	0	12.9056	13.2945	13.4883	12.7403	12.3469	10.8563
PG(32:0)	721.502	0.55625	0.015625	1	0.213944	0.0674268	0.165163	0	0.215953	0.143784	0.130277	0	0.035639	0	0.0844265	0.143435	0	0.0349372	0	0.104696	0.0223276	0	0	0.0572006	0.265234	0.0914298	0.202492	0	0.187154	0	0	0.0755243	0.0533941	0	0.0942328	0.000599772	0	0.149594	0	0	0	0.0796484	0	0.272397	0.377636	0.33985	0.39412	0.370768	0.446123
PG(33:1)	733.502	0.646875	0.05625	1	0.10183	0.0276064	0.0811688	0	0	0.125151	0	0	0.0586528	0	0.0650315	0.0495427	0.0337875	0.0387781	0	0.040553	0.114654	0	0	0.0287365	0.197681	0.0296171	0.112375	0	0	0.162382	0	0.0278107	0.119806	0.0577218	0.0351579	0.107486	0.203101	0.0674328	0.112231	0	0	0.0390107	0	0.0400339	0.0371662	0.0235715	0.126871	0.0950658	0
PG(34:0)	749.533	0.43125	0.025	2	0.596721	0.311393	0.520599	0	0	0.624028	0.483214	0.342887	0.633937	0.441969	0.490867	0.634284	0.122171	0.493457	0.14224	0.436919	0.299856	0.465416	0	0.783342	0.880225	1.83242	1.02518	0.0112516	0.346822	0.7822	0.504386	0.813742	0.645318	0.440684	0.57635	0.571946	0.176452	0.424216	0.654819	0	0.363117	0.623149	0	3.94741	4.07867	4.25781	3.87993	3.73586	3.47119
PG(34:1)	747.518	0.284375	0.01875	2	0.173131	0.20447	0.372411	2.29786	0.513701	1.83044	0.977865	0.191487	0.954951	0	0.143927	0.489254	0.644306	0.890944	0.423857	0.0751996	0.294409	0	0	0.52098	0.913014	6.53973	0.486171	0.448298	0	0.527771	0.644149	0.822052	0.471966	0.179946	0.39854	3.5651	0.788971	0.723041	0.321484	0	2.87637	0.359817	0	38.5693	40.4177	40.3784	41.4986	40.3034	39.6996
PG(34:2)	745.502	0.490625	0.06875	2	0.024955	0.0430001	0.0908482	0.160143	0	0.155083	0.0708262	0	0.125861	0	0.0591484	0.0552596	0.0331435	0.0344385	0	0.0344744	0.466823	0	0	0.0327896	0.0810114	0.469731	0.159113	0.0953481	0	0.0627322	0	0.122792	0.074675	0	0.0597018	0.193758	0	0	0.0823912	0	0.10611	0	0	3.77246	3.98948	3.8996	4.37105	4.1413	4.57884
PG(34:3)	743.486	0.6625	0.05625	1	0.0240124	0.0252232	0	0	0	0.0699301	0	0.262857	0.0422528	0	0.0232611	0.0460865	0.0378587	0	0	0.0690777	0.0446195	0.0726685	0	0.0156712	0.030785	0.0544357	0.119843	0.0566187	0	0	0	0	0	0	0	0.0812139	0.204233	0	0.0620883	0	0.0856645	0	0	0.0138062	0.0148175	0	0.0439776	0.0306462	0
PG(35:1)	761.533	0.515625	0.021875	1	0.0787407	0.0243853	0.0820422	0	0	0.0409996	0.0592588	0	0.0692869	0	0.0276212	0.035049	0	0.0591699	0.106898	0.0403077	0.0530323	0	0	0.511649	0.566184	0.421499	0.682474	0.209701	0	0.29089	0.253151	0.471744	0.461765	0.195368	0.419055	0.0880998	0.000404691	0.0934178	0.184664	0	0.118876	0.0633951	0	0.709239	0.720003	0.717235	0.758765	0.704385	0.560247
PG(35:2)	759.518	0.671875	0.03125	1	0.03116	0.0311268	0.0438177	0	0	0.0434234	0.110995	0	0.0697501	0	0.0774459	0.143904	0.0756407	0.098633	0	0.106919	0.0944633	0	0	0	0.029517	0.000933928	0.0637301	0	0	0.0685565	0.105524	0.0398262	0.0534832	0.0880132	0.0950119	0.346857	0	0.0684857	0	0	0	0	0	0.0171098	0.0174811	0.0388089	0.093968	0.0685635	0
PG(36:0)	777.565	0.496875	0	2	0.332193	0.147215	0.349097	0	0	0.210507	0.165078	0	0.234833	0.878988	0.270447	0.359666	0.0393665	0.23524	0.146124	0.305133	0.144159	0.164646	0	1.07042	0.991893	0.54133	0.651416	0	0.563616	0.647275	0.519839	0.67962	0.458554	0.222304	0.436908	0.228842	0	0.222247	0.199889	0	0	0.494896	0	1.17042	1.23748	1.34941	1.19496	1.20526	1.02184
PG(36:1)	775.549	0.390625	0	2	0.149547	0.131459	0.152439	0	0	0.302573	0.279144	0.0307303	0.267897	0.00160909	0.310587	0.253325	0.0576113	0.171572	0	1.74207	0.106887	0.0383066	4.22644	0.662004	0.799695	1.89054	1.03338	0.469646	0.337426	0.623002	1.06124	1.08392	0.694673	0.442807	0.982996	0.947486	0	0.322297	0.308109	0	0.330787	0.516692	49.3678	6.22302	6.36309	6.63054	6.44053	6.2824	5.69185
PG(36:2)	773.533	0.403125	0.009375	2	0.0567456	0.0725054	0.177504	0.309977	0	0.329085	0.153419	0.324288	0.224702	0	0.128953	0.214445	0.137394	0.182841	0	0.0574058	0.0865595	0	0	0.223216	0.538522	2.123	0.726395	0.0973024	0	0.333268	0	0.65201	0.269131	0.10615	0.460421	1.14241	0	0.292205	0.0858007	0	0.259943	0.24119	0	10.0437	10.4429	10.7878	10.5548	10.4207	10.6676
PG(36:3)	771.518	0.50625	0.015625	1	0.104017	0.057949	0.101549	0.0718939	0	0.0879983	0.051403	0.528936	0.383278	0.308795	0.256476	0.244734	0.0557753	0.164806	0	0.094158	0.0345443	0.366372	0	0.11827	0.0237577	0.615279	0.564889	0.372094	0	0.123505	0.118929	0.0759627	0.0913745	0.168941	0.051335	0.757624	0	0.141165	0.130631	0	0.166979	0	0	1.59818	1.63175	1.61982	1.72654	1.68634	1.54866
PG(36:4)	769.502	0.6125	0.075	1	0.0588024	0.0148553	0.0343075	0	0	0.0500937	0.0297435	0.429518	0.0618252	0	0.0751951	0.0727551	0	0.0282379	0	0.0307385	0.0234379	0.105663	0	0.0286743	0.112093	0	0.138738	0	0	0.0628868	0	0.0278563	0.0582868	0.0688426	0.052658	0	0	0	0.0562167	0	0	0	0	0.355615	0.363979	0.309061	0.459687	0.465535	0.24507
PG(38:6)	793.502	0.615625	0.065625	1	0.15283	0.0352799	0.0338069	0	0	0.0407948	0.023639	0.177643	0.169	0.417672	0.0337641	0.0247594	0.0515395	0.0151084	0.00423452	0.0198548	0.223189	0.0739508	0	0.039402	0.0250455	0.0392461	0.0813145	0	0	0	0	0.0304918	0.00369843	0	0.0778629	0	0	0	0	0	0	0	0	0.102221	0.0789941	0.0427202	0.172437	0.188599	0.0691908
PI(32:0)	809.518	0.390625	0.003125	2	0.194232	1.27362	0.662548	0.631375	0.696737	2.05418	0.260601	0.26223	0.588242	0.409743	0.13033	0.668324	1.84236	2.20091	1.52687	0.165384	0.294679	0.578704	0	1.35113	1.21506	1.14781	1.60643	1.71053	0.611787	1.73745	1.24408	1.64991	1.30408	1.2289	1.31234	1.17442	0.408491	0.979363	1.02885	0	1.88316	1.43922	0	0.164937	0.131986	0.108918	0.135365	0.132127	0.0377134
PI(32:1)	807.502	0.4125	0	2	0.217772	0.210759	0.396854	0.135259	0	0.0603237	0.305892	0.497799	0.441192	0.869955	0.585239	0.519342	0	0.296089	0	0.652547	0.225265	0.814631	5.12165	0.360332	0.599568	0.126548	0.948333	0	0	0.550835	0.167893	0.82196	0.494022	0.488389	0.512318	0.115458	0	0.16249	0.199436	0	0.193389	0.985481	0	0.23626	0.100859	0.105867	0.210767	0.21004	0.0593368
PI(32:2)	805.487	0.6875	0.175	1	0	0.0375173	0.0605214	0	0	0	0.0126946	0.181398	0.0260475	0.119187	0.0206266	0.0402329	0	0.02712	0	0.0146309	0	0	6.75689	0.0452876	0.11356	0	0.0368651	0	0	0	0	0.127515	0.742654	0.0983973	0.165818	0	0	0	0	0	0	0.136897	0	0.0930546	0.356019	0.0546862	0.470129	0.438145	0.182134
PI(33:0)	823.534	0.603125	0.015625	1	0.0356169	0.00519113	0.0494091	0.000935162	0	0.0518722	0.0748451	0.189767	0.0455123	0	0.0167833	0.0202983	0	0.00586608	0	0.0471029	0.117814	0	0	0.1011	0.056463	0.0789787	0.0807283	0.00503892	0	0.151691	0.257785	0.131239	0.0873842	0	0	0	0	0	0.0861762	0	0.00483239	0.181919	0	0.000962789	0.0113427	0.0100658	0.0344398	0.0291031	0
PI(34:0)	837.549	0.346875	0	2	0.112962	0.630158	0.276502	0.505877	1.09025	1.1177	0.115583	0.421878	0.288778	0.23451	0.235924	0.374679	1.32472	1.5404	0.717428	0.146191	0.163704	0.171014	0	6.53724	6.727	8.3755	6.05332	12.4424	7.91935	6.40388	8.41371	6.50799	6.29463	7.4579	7.15335	6.48546	10.8692	9.06737	8.10197	0	15.4394	4.86777	46.4682	1.44812	1.52097	1.42578	1.39912	1.48643	1.15272
PI(34:1)	835.534	0.275	0	2	2.85064	2.76419	2.55759	6.10998	0.938676	2.69853	3.49528	4.53476	2.9121	4.75591	3.8618	3.18975	2.168	2.59703	1.14206	3.44804	3.47185	4.59293	0	13.3586	13.4788	14.6252	13.6395	15.9495	19.1735	14.3843	17.9498	14.3381	14.0129	18.1248	16.0855	12.056	17.0372	17.4593	19.7186	0	17.4554	15.9073	0	13.2842	13.7131	13.0772	13.4991	13.9763	15.7311
PI(34:2)	833.518	0.309375	0	2	3.44717	3.14655	3.35825	3.13125	2.09245	3.17821	3.46082	5.04832	3.46251	5.34858	4.36927	3.56628	3.49335	2.98451	3.12616	4.11949	4.01373	4.7453	0	5.55267	5.90078	5.84375	6.24743	6.30633	7.50759	7.00671	7.59103	6.47376	6.27702	7.4551	7.19681	4.90331	3.9872	6.12859	7.67067	0	6.78712	7.52454	0	1.33826	1.23988	1.13532	1.24154	1.24446	1.14952
PI(34:3)	831.502	0.525	0.071875	1	0	0.000354387	0.0116802	7.77464	0.157283	0.0220314	0.0292243	0	0.0669623	0	0.0138404	0.0377019	0.0482187	0	0	0.0708306	0	0	0	0	0	0	0.120727	0.0963275	0	0.0521279	0	0.0828942	0	0	0.0468509	0.0412684	0	0.0812922	0.0851387	0	0.132751	0	0	0.0270823	0.0228526	0.0141988	0.0878871	0.0744001	0.0820776
PI(35:0)	851.565	0.571875	0.0625	1	0.750706	1.40455	1.46181	0	0	1.16088	1.7888	1.3128	1.34589	0.558458	1.32814	1.65724	0	1.08136	0	1.36484	1.3774	0.384145	0	0.0475398	0	0.265086	0.070051	0.0552333	0	0.0646088	0.183389	0	0.0982634	0	0.0440989	0.137505	0.214311	0	0.0741686	0	0	0.0885092	0	5.97814	7.22208	6.37963	8.09783	7.74132	7.0624
PI(35:2)	847.534	0.56875	0.021875	1	0.161588	0.0175116	0.0718798	0	0	0.127788	0.0501283	0.198296	0.0816949	0.231513	0.0295731	0.108335	0.00131537	0.0104332	0	0.0506559	0.0690846	0	0	0.069751	0.208039	0.0678927	0.347341	0	0.252988	0.070167	0	0.227294	0.269937	0.118199	0.0725933	0.0417025	0.251481	0.183535	0	0	0	0.0464044	0	0.0113095	0.021185	0.000434339	0.0583827	2.06235	0.00938854
PI(35:3)	845.518	0.71875	0.1875	1	0.0481053	0.000390488	0.0675173	0	0	0.0457602	0.0397439	0.0482415	0.0142658	0	0.00501622	0.0156751	0	0	0	0.0287136	0.00400085	0	0	0	0	0	0.0330525	0	0	0.0419673	0.248768	0	0	0.185168	0.0312282	0.0610939	0	0	0	0	0	0	0	0.00507663	0.00846067	0.0119589	0.00267901	0.0206827	0.052189
PI(36:0)	865.581	0.471875	0	2	0.145682	0.102764	0.112606	0	0	0.0308376	0.0293184	0	0	0.0926412	0.204449	0.0846524	0	0.0666633	0	0.11363	0.0883235	0.0920106	3.73282	3.26311	3.77709	2.90282	3.32308	2.78375	1.47347	3.88931	3.93606	3.64712	4.01165	3.92425	4.25752	2.45387	1.30469	3.95826	3.56325	0	1.6735	4.28378	0	1.00582	1.24413	1.20692	1.55578	1.6956	0.711844
PI(36:1)	863.565	0.35625	0	2	1.97936	1.68035	2.23848	0.722353	0.459554	1.55408	2.1302	2.24237	1.92698	2.39894	2.96314	2.57555	0.665404	1.71444	1.08691	2.77529	2.58203	2.63082	0	25.8354	26.0042	24.6001	26.2356	26.9058	42.4784	29.3473	30.9438	28.9336	29.202	34.839	33.1396	22.5724	34.8513	34.8525	38.0573	0	28.763	33.4578	0	1.38479	1.37754	1.37549	0.988195	1.10221	0.73749
PI(36:2)	861.549	0.265625	0	2	8.43041	7.609	8.46544	5.52794	7.82294	8.48439	10.1133	13.5367	8.93848	15.5125	12.1036	10.4394	8.27406	8.20975	11.7598	10.7635	10.2307	12.3749	17.7305	40.2788	39.6574	37.2513	42.5227	45.8043	60.526	47.849	52.9681	44.1698	44.1935	56.2222	48.8599	35.9362	64.2732	57.5816	61.3998	94.937	50.4354	51.5458	36.4763	5.51209	5.68708	5.5584	5.62651	6.0582	6.72672
PI(36:4)	857.518	0.2875	0.003125	2	4.24739	4.02104	3.22345	8.88902	0.931571	2.76331	2.9955	3.50741	3.37925	5.78544	3.70753	3.00039	1.74126	3.06191	2.06143	3.29461	3.45557	3.72246	0	4.06051	3.45987	3.78593	2.89285	5.0092	1.04706	3.31026	1.83449	2.97248	3.23032	3.36276	2.82487	3.40594	0.829423	2.06576	2.00471	0	1.0367	3.48152	0	4.07447	3.34294	3.51754	2.94545	3.00771	3.28582
PI(36:5)	855.502	0.690625	0.178125	1	0	0	0	0.187267	0	0.0216084	0	0	0.0409089	0	0	0.0235506	0	0.0311393	0	0.0123934	0	0	0	0.058368	0	0.034635	0	0	0	0	0	0	0	0	0.0438926	0.292551	0	0	0	0	0	0.0622942	0	0.0726599	0.118344	0.0195681	0.131253	0.182248	0.10693
PI(37:0)	879.596	0.5625	0.0625	1	1.43806	1.51182	2.5079	0	0.479893	1.44444	3.05285	3.04004	3.11881	3.81941	2.07906	2.2864	0.103239	1.05944	0.147706	2.94885	3.18794	2.55085	10.1684	0.0632638	0.250474	0.165952	0.0528625	0	0	0.0814574	0.252089	0.0834126	0.0969372	0	0	0.0403469	0	0	0	0	0	0.0717794	0	5.10735	6.19616	5.33341	6.68054	6.59698	6.01112
PI(37:3)	873.549	0.434375	0.00625	2	32.8565	0.151975	0.359181	0.129369	0.0528535	0.284882	0.162014	0.462136	0.297787	0.0129745	0.0779484	0.158579	0.0587053	0.131425	0.00659063	0.201846	0.289272	0.133214	0	0.413236	0.330029	0.347332	0.381302	0.0702719	0	0.109769	0.00223574	0.137043	0.179314	0	0.17421	0.140569	0	0	0.00282826	0	0.000847222	0.0952122	0	0.0519477	0.0169546	0.0125727	0.0433182	0.0395526	0
PI(37:4)	871.534	0.5625	0.059375	1	0.0150568	0.049841	0.000363122	0.000821055	0	0	0.0378144	0	0.0534717	0	0.0614851	0.0194462	0	0.0171169	0	0	0.0206799	0	5.33959	3.635e-05	0	0.0296325	0.064994	0	0	0	0	0.119565	0.034609	0	0	0	0	0	0	0	0	0	0	3.00801	1.77113	0.185128	1.76814	1.80841	0.250646
PI(38:0)	893.612	0.696875	0.134375	1	0.0916578	0	0	0	0	0	0.0280527	0	0	0	0.0195441	0.0452585	0	0.0143188	0	0.00146827	0	0	0	0	0	0.0313	0	0	0	0.0852867	0	0	0	0	0.0460508	0.0183661	0	0.0847181	0.0897815	0	0	0	0	0.644393	0.872342	0.81274	1.21337	1.23916	0.252848
PI(38:1)	891.596	0.59375	0.14375	1	0.104155	0.0269438	0.049192	0.809467	0.321347	0.189533	0.0173626	0.212691	0.0600048	0	0.0296661	0.0210255	0.254819	0.335843	0.0944767	0.0424195	0	0.0742317	0	0.0449233	0	0.239456	0.0223231	0.823383	0	0	0	0.0370256	0.0983197	0	0.0296393	0.323891	0.183363	0.067177	0	0	0.681428	0	0	0.211649	0.146827	0.214994	0.653815	0.686749	0.0321462
PI(38:2)	889.581	0.428125	0.028125	2	0.280209	2.417	0.152204	9.61864	8.65741	3.5259	0.0648604	0	0.235536	0.266487	0.0862449	0.112223	10.9075	5.70139	6.79437	0.0854109	0.0694992	0.240866	0	0.0295617	0.138425	2.21399	0.258781	8.39698	0.198318	0.0557126	0.131087	0.0930503	0.189563	0.0896707	0.0340912	3.71672	4.22425	0.957452	0.0917986	0	7.79287	0.192376	0	2.61667	2.18148	2.33058	1.42698	1.44342	1.81163
PI(38:3)	887.565	0.275	0.003125	2	2.45589	6.52202	1.9192	25.3493	24.1662	7.8489	2.35859	1.34158	2.15852	2.56443	2.00174	2.1521	19.9237	11.7009	17.4863	1.8573	2.09184	1.4457	0	1.07116	1.06368	1.43194	1.14448	4.40607	0.214153	0.867113	0.65411	0.722519	1.01299	0.441048	1.01614	2.05801	0.784434	0.69151	0.326578	0	2.45664	0.857914	0	8.45231	8.21785	7.41344	7.4343	7.66863	6.94737
PI(38:4)	885.549	0.25	0.00625	2	21.7379	24.4717	21.1157	61.1792	27.4698	22.8126	22.8918	27.9621	22.4171	35.523	26.8583	22.7193	21.1563	24.3481	25.3955	23.7823	25.2676	27.1735	25.2591	11.4764	7.22939	15.9041	6.77918	25.5706	10.0388	7.79237	15.3523	7.35658	6.67988	11.6633	7.07837	13.8617	20.2279	12.1757	9.77157	0	18.1144	7.55461	0	55.1698	54.3175	49.929	55.9796	57.6909	62.2715
PI(38:5)	883.534	0.325	0	2	0.937644	1.11251	1.03495	1.89614	0.290683	0.716406	0.685572	0.606769	0.892483	1.02621	1.23645	1.23292	0.213379	1.10529	0	0.958261	1.14042	0.538646	0	3.78007	3.22172	4.06105	3.5244	4.2023	3.45167	3.50295	3.92938	3.3854	3.63143	4.0137	3.74438	3.64388	1.94689	3.65468	3.9351	0	2.66491	4.29245	0	3.20036	3.18521	2.97986	3.17365	3.18412	3.64976
PI(38:6)	881.518	0.528125	0.0125	1	0.125703	0.29672	0.209042	0.224575	0	0.0534742	0.224772	0	0.177195	0	0.120579	0.0754028	0	0.0644882	0	0.0768562	0.10898	0.142354	0	0.131568	0.11906	0.0940546	0.314475	0	0.203992	0	0	0.257198	0.131765	0	0.0445081	0.041427	0	0.0787933	0.0996094	0	0.0931905	0.145529	0	0.716077	0.666966	0.688431	0.769415	0.771334	0.622964
PI(39:0)	907.628	0.659375	0.134375	1	0.139969	0.102081	0.526625	0.182695	0	0.167435	0.867158	0.406467	0.872987	0.838097	0.344778	0.618829	0	0.0886208	0	0.804749	0.689751	0.302811	0	0	0.0345985	0.0337233	0.0211039	0	0	0	0.125442	0.0892611	0	0	0.0365257	0	0	0	0	0	0	0.0545028	0	0.0731241	0.145349	0.0511802	0.1867	0.228114	0.231634
PI(39:2)	903.596	0.71875	0.11875	1	0.200418	0.140006	0.532834	0	0	0.0713487	0.710347	0.405343	0.735019	0.51467	0.263975	0.362884	0	0.0320429	0	0.701684	0.576152	0.232381	0	0	0	0	0	0	0	0	0.0700799	0	0	0	0	0	0	0	0	0	0	0	0	0.141023	0.169793	0.0456895	0.28523	0.306828	0.437515
PI(39:3)	901.581	0.659375	0.08125	1	0.0339586	0.0651457	0.0503822	0	0	0.00488627	0.0935588	0.137834	0.0708727	0	0.0392038	0.0717496	0	0.00894431	0	0.0798155	0.136335	0	0	0.0248903	0	0	0.0125377	0	0	0	0.00394991	0	0.00121651	0	0	0.166762	0	0	0	20.2792	0.0865078	0.0313201	0	0.00661681	0.0135213	0.0118514	0.0121694	0.0107151	0
PI(39:4)	899.565	0.58125	0.14375	1	0.022088	0.0192292	0.0383825	0	0	0	0.0642569	0	0.0650076	0.123713	0.013054	0.0146701	0.195472	0.0229395	0	0.065782	0.0205198	0	0	0.0313076	0.0298616	0.0379792	0.0843083	0.1476	0	0	0	0	0	0	0	2.00566	0.234151	0	0	0	0.286101	0	0	0.217998	0.250298	0.113554	0.305331	0.355714	0.223429
PI(40:5)	911.565	0.34375	0.015625	2	1.8521	0.82442	0.88565	6.83063	3.52367	1.20696	1.06157	0.313246	0.976048	1.48634	1.28944	1.11217	5.29808	2.68704	2.80379	1.57739	1.57774	0.758636	0	1.16184	0.727957	1.1444	0.342253	0	0	0.0819356	0	0.169927	0.154567	0	0.145793	0.483234	0	0	0	0	0.261351	0.204025	0	2.0383	1.63709	1.91034	1.27927	1.25647	0.878439
PI(40:6)	909.549	0.578125	0.16875	1	0.0263669	0.0209996	0.0381419	0	0	0.0915529	0.0900432	0	0.129725	0	0.188111	0.195247	0	0.115363	0	0.154882	0.0860593	0.167272	0	0.030658	0	0.0900106	0	0	0	0	0	0.0302283	0	0	0	0.0815796	0	0	0.0980063	0	0.000128565	0	34.7821	2.39608	2.64102	2.47705	2.812	2.76123	3.16477
PI-O(31:1)_[M-H]1-	779.508	0.596875	0.05625	1	4.16997	0.519751	1.99334	0.0815735	1.71959	2.08943	0.968319	2.88494	2.21425	0	1.37324	1.2011	0	0.0282172	0.0835322	0.612455	0.549783	0.805308	0	0.0008035	0.0581604	0.0226908	0.0557248	0	0	0	0	0.119734	0.022726	0.0938196	0.092934	0	0	0.080397	0	24.1817	0	0	0	0.00666689	0.0119844	0.0048229	0.0307745	0.0269453	0
PI-O(33:1)_[M-H]1-	807.539	0.575	0.046875	1	0.230134	0.209025	0.208037	0.0708489	0	0.136605	0.157719	0.422884	0.171537	0.192772	0.16349	0.241522	0	0.22986	0.108293	0.185288	0.178718	0.0436734	0	0.0413994	0.0465817	0	0.0271396	0	0	0	0	0.0361743	0.0491129	0.0538029	0.0521245	0.0573289	0	0.0741311	0	0	0.232527	0.059962	0	0.0563521	0.121192	0.184402	0.188841	0.168376	0
PI-O(33:2)_[M-H]1-	805.524	0.609375	0.103125	1	0.330166	0.148168	0.119036	0	0.43268	0.228168	0.0670573	0	0.278592	0	0.0648116	0.146183	0	0.122026	0	0.0544564	0.266122	0.343576	0	0.0654578	0.0415064	0.0268113	0.0859348	0	0	0	0	0	0.0966523	0	0.0707783	0.0304652	0	0	0	0	0	0	0	0.0106279	0.0336599	0.0067459	0.014845	0.0548903	0
PI-O(34:0)_[M-H]1-	823.571	0.371875	0.0125	2	0.484681	3.72416	1.29555	3.53337	5.80185	3.78871	1.12636	0.608604	2.27182	0.893826	0.185217	1.33609	5.90279	4.56338	5.6738	3.03416	0.905226	1.02026	0	1.08441	0.829573	1.1457	0.305303	1.50853	0	0.320679	0.660279	0.458152	0.206254	0.417011	0.219819	1.377	0.841152	1.12044	0.838231	0	2.03408	0.184657	0	1.33735	1.23477	1.46934	1.2569	1.37496	1.51496
PI-O(35:0)_[M-H]1-	837.586	0.528125	0.05	1	0.130173	0.168658	0.114219	0.0903445	0.00900745	0.273447	0.0766527	0	0.149632	0	0.0452733	0.125713	0.160229	0.315944	0.153728	0.0645601	0.0669831	0.13947	0	0.028183	0.0256168	0.824442	0.0296651	3.45249	0.00717983	0.0783044	0.00944231	0.00201131	0.0287713	0.0638447	0.0310354	1.03626	0.526545	0.241508	0.00881637	0	3.95536	0.0784767	0	0.148844	0.229057	0.18269	0.321076	0.312274	0.0825701
PI-O(35:1)_[M-H]1-	835.571	0.49375	0.0375	2	0.0822485	0.324826	0.0710106	1.3992	1.47003	2.04471	0.0434393	0	0.106407	0	0.128336	0.0452026	2.99876	2.1506	1.38859	0.0475837	0.0370566	0.135965	0	0.0169787	0.00178619	0.616727	0.000227335	2.51972	0	0.0671898	0.103888	0.0219249	0.0355097	0.000235962	0.038697	1.08979	0.421152	0.132445	0.0758758	0	3.14237	0.0822264	0	0.295261	0.38793	0.294341	0.591913	0.52108	0.0845208
PI-O(35:2)_[M-H]1-	833.555	0.53125	0.071875	1	0.140454	0.568694	0.176585	2.06087	2.73081	1.32614	0.135135	0.119473	0.208413	0.15788	0.0577925	0.130722	5.28176	2.20058	2.97229	0.0604067	0.233362	0	0	0	0	0.427049	0.0186324	1.39959	0	0	0.000198932	0.0584283	0.0201803	0	0	0.607335	0	0.215303	0	0	2.82857	0	48.6791	0.20278	0.294816	0.163086	0.127437	0.152835	0
PI-O(36:0)_[M-H]1-	851.602	0.66875	0.078125	1	0.0981244	0.00957401	0.0188508	0	0	0.0286541	0.0261191	0	0.000207863	0	0.0753849	0.0707729	0	0	0.131221	0.00937767	0.0188767	0	0	0.281247	0.0650083	0.0200164	0.00798932	0	0.255726	0.0376721	0	0.0401896	0.0292858	0	0	0	0	4.46142e-05	0	0	0	0.0635798	0	0.0253785	0.0253396	0.0109827	0.0467534	0.0336277	2.79801e-05
PI-O(36:2)_[M-H]1-	847.571	0.49375	0.096875	2	18.5128	10.5433	9.20654	1.03262	1.39848	1.38118	7.34616	0.826634	6.82705	1.01536	0.0917999	3.20854	2.33626	2.1239	1.67989	0.324978	0.94695	0.990917	0	1.29636	0.573614	0.235839	0.350558	0.0710724	0.108705	0.119843	0.178819	0.0256259	0.0404732	0.144442	0.0240189	0.0613532	0.130676	0	0.0848731	0	0	0.0317668	0	2.5306	2.35207	2.66815	2.14923	2.27172	2.40204
PI-O(36:4)_[M-H]1-	843.539	0.475	0.06875	2	0.808121	1.80632	1.15176	2.69864	1.81281	1.6856	0.68689	0.948025	0.771654	0.620382	0.152687	1.11342	2.15266	2.61191	3.04137	0.295161	0.727603	0.575401	0	0.0316043	0.0650851	0.210844	0.0249948	0.154202	0	0	0	0.0308915	0.0409059	0	0.0377138	0.123497	0	0	0	0	0	0	0	4.79539	4.44489	5.06719	3.97386	4.1521	4.47394
PI-O(37:1)_[M-H]1-	863.602	0.596875	0.215625	1	1.55763	0.188386	0.437173	0	0	0.0867833	0.350998	0.639371	0.264792	0	0.0818433	0.0759545	0.0450572	0.0798882	0	0.117269	0.113273	0.221397	0	0.0226029	0.0100439	0.0601064	0.00531818	0	0.00333026	0.0516976	0.00126915	0.0213476	0.0162127	0.00519535	0.016061	0.139346	0.00480982	0.058447	0.0421841	0	0.0165979	0.027644	0	0.0120839	0.003593	0.0161848	0.0123139	0.00287164	0
PI-O(38:1)_[M-H]1-	877.617	0.675	0.109375	1	0.215975	0.014986	0.082062	0.0166481	0	0	0.0760786	0	0.0536929	0	0.0156014	0.0016523	0	0.0124396	0	0.0163409	0.0292013	0	0	1.00598	0.563806	0.153656	0.205154	0	0.17991	0.0674071	0	0.125439	0	0	0.0715174	0.0243008	0	0.00442597	0	0	0	0	0	0.169812	0.164328	0.0771148	0.0716548	0.0448609	0.0514687
PI-O(38:4)_[M-H]1-	871.571	0.428125	0.065625	2	8.2349	1.07953	4.71698	0.148324	0	0.119875	0.550922	0.734063	0.574345	0.551549	0.114939	0.17032	0.130743	0.444769	0.119885	0.273044	0.200915	0.53191	0	0.25405	0.0917629	0.0394877	0.092926	0	0	0	0.137226	0.0358466	0.0491231	0.0660076	0	0	0	0	0.100857	0	0	0	0	3.51942	3.16606	3.62498	2.95341	3.05638	3.70519
PI-O(40:5)_[M-H]1-	897.586	0.571875	0.15	1	0.490178	0.345548	0.23352	0	0	0.130458	0.0790244	0.126349	0.266496	0	0.0428371	0.167895	0.165192	0.34542	0.262836	0.035874	0.0416617	0.215357	5.85234	0.317076	0.0541654	0.130171	0.0197655	0.0995012	0	0.0711703	0.119571	0.115664	0	0.0629063	0	0.259807	0	0.084882	0	17.2402	0	0.049335	0	0.0844146	0.109041	0.0518455	0.0426872	0.036104	0.140028
PI-O(42:4)_[M-H]1-	927.633	0.690625	0.190625	1	0.0241307	0.0538872	0.0014649	0	0	0.0148357	0	0	0.00131532	0	0.0153939	0.0135691	0	0.0123217	0	0.0198349	0.0338403	0	0	0	0.00101553	0	0	0	0	0	0	0	0	0	0	0.041851	0	0	0	0	0	0	51.6748	0.000103568	0.00592475	8.9755e-05	0.0064669	0.011495	0
PS)_33:2)_[M-H]1-	744.482	0.76875	0.240625	1	0	0	0	0	0	0	0	0	0	0	0	0.0212193	0	0	0	0.0116072	0.0423964	0.199144	0	0.0254816	0	0	0	0	0	0	0	0	0	0	0	0.0615952	0	0	0	0	0	0	0	0.0234524	0.0227681	0.00895237	0.0580344	0.0655617	0.0940612
PS)_38:6)_[M-H]1-	806.498	0.584375	0.184375	1	0	0.0191122	0.011051	0.655583	0.19927	0	0.026754	0	0.0407525	0	0	0.01918	0	0.0924148	0	0.0172405	0.00450457	0.126639	0	0.0252797	0.0258355	0	0.0545416	0	0	0.0323474	0.170932	0	0.434048	0.0759489	0	0	0	0.0961714	0	0	0	0.0439427	0	0.615592	0.382945	0.330974	0.407195	0.438493	0.261658
PS)_39:6)_[M-H]1-	820.513	0.640625	0.121875	1	0.0538172	0.000552313	0.0120195	0	0	0.00379804	0.0977763	0	0.00329055	0	0.0263216	0.0118047	0	0.0481407	0	0.0691392	0.0031516	0.0921587	0	0.0192863	0.0640869	0.000568415	0.0412723	0	0	0.0506239	0	0.0284221	0	0	0.0199523	0.00154566	0	0	0	0	0	0	0	0.0288531	0.0264971	0.0280565	0.210045	0.20629	0.0531268
PS)_41:7)_[M-H]1-	846.529	0.7	0.134375	1	0.034658	0.0251905	0.379077	0	0	0.34584	0.0622669	0.394477	0.339074	0.00559325	0.0189446	0.0525927	0	0.00819578	0	0.0231504	0.0246395	0	0	0	0	0	0	0	0	0	0	0	0.0480441	0.106015	0	0	0	0	0	24.9069	0	0	0	0.0146748	0.00379712	0.000221021	0.0275885	0.0455186	0.00586118
PS)_42:10)_[M-H]1-	854.498	0.71875	0.2375	1	0	0	0.019454	0.0777572	0	0.021244	0	0	0.0539488	0	0	0.000792358	0	0.0832253	0	0.0108843	0	0	0	0	0	0	0	0	0	0	0	0	0	0	0.0170236	0	0	0	0	0	0	0	0	0.156218	0.229393	0.177722	0.278098	0.245777	0.0983587
PS)_44:10)_[M-H]1-	882.529	0.60625	0.096875	1	0.0593981	0.000614425	0.0290787	0.0407144	0	0	0.0584822	0	0	0.231977	0.0339101	0.0215347	0	0.00186884	0	0.0630332	0.037457	0	0	0	0.0838075	0.0870636	0	0.000590943	0.180992	0.0599131	0	0	0	0	0	1.77042e-06	0	0	0.0873147	0	0.160468	0.0615892	0	0.17534	0.236611	0.195732	0.32707	0.308812	0.230542
PS-O(35:2)_[M-H]1-	758.534	0.7	0.203125	1	0.704774	1.47209	1.45981	0	0	1.07576	1.55426	1.69848	1.50297	1.2399	1.60624	1.83288	1.02211	1.41204	0.456319	1.59471	1.60433	0.845576	0	0	0.0313828	0.0308169	0.0315109	0	0	0	0	0	0.11919	0	0	0.169219	0	0	0	0	0	0	0	0	0	0	0.00792264	0.00294997	0
PS-P(40:6)_[M-H]1-	818.534	0.290625	0.0625	2	2.08172	10.3402	3.11713	8.40753	18.6116	10.4221	2.26187	2.50491	4.45103	3.92054	0.61227	2.99028	18.8354	13.9903	19.8674	0.578895	2.59656	3.42185	6.27316	2.24568	0.726932	4.08545	0.5836	6.68607	1.05237	1.56977	3.39576	1.67439	0.795773	3.06836	0.302757	5.71207	3.50726	3.60821	4.35913	0	6.5887	0.445398	0	4.21917	3.66954	4.40056	3.51622	3.56204	4.18633
SM(32:1)_[M+OAC]1-	733.55	0.471875	0.00625	2	1.21395	1.23521	1.59702	0	0	1.03289	1.36309	1.1314	1.45595	1.2432	1.92348	1.64627	0.0933911	0.94106	0.112122	1.68613	1.55513	1.173	5.85184	0.125478	0.967897	0.253694	1.69571	0.0965579	0.662995	1.24154	0.534205	1.5024	1.76526	0.431332	0.926186	0.513449	0	0.347404	0.52818	0	0	1.08855	0	0.0182123	0.0077308	0.00754878	0.0173664	0.0345261	0
SM(33:0)_[M+OAC]1-	749.581	0.425	0.00625	2	3.20925	2.9105	3.57702	0.162306	0.476461	2.47611	3.32806	2.96734	3.72782	3.20164	3.47398	3.21295	0.778838	2.10185	0.85969	3.35992	3.28543	2.96553	0	0.157002	0.523997	0.300638	1.16998	0.295667	0.781795	0.871042	0.3717	0.808745	1.02564	0.88837	0.664401	0.523184	0.199149	0.0759976	1.30545	20.4659	0	0.942266	0	0.0244294	0.0513516	0.0540183	0.133943	0.189071	0.176776
SM(33:1)_[M+OAC]1-	747.566	0.428125	0	2	25.038	24.6259	33.5812	0.451223	11.4047	24.6231	35.0154	38.1457	35.4707	30.1406	32.671	30.7905	13.1579	18.4082	15.3273	35.4676	32.9798	36.1741	29.8439	8.72634	17.0932	9.66689	21.2416	3.54824	24.7135	20.7927	20.3007	19.1888	22.9738	17.679	17.9109	10.9335	2.44638	9.00075	14.7872	0	2.38818	20.6718	0	1.46432	1.71873	1.43819	1.82108	1.79923	1.68621
SM(34:1)_[M+OAC]1-	761.581	0.48125	0	2	4.58639	4.64524	6.34499	0	0	3.79387	5.10409	4.0477	4.21697	4.61243	11.4944	8.90555	1.63355	5.58239	0	7.57633	6.22719	5.14664	0	1.31762	3.57881	1.80111	5.41852	0	2.61488	4.10763	3.40685	3.60162	5.05862	2.32336	3.62421	3.43265	0	0.892495	2.81886	0	0	4.24547	0	0.11631	0.215954	0.142357	0.356867	0.354487	0.112852
SM(34:2)_[M+OAC]1-	759.566	0.690625	0.075	1	0.733759	0.181457	0.804087	0	0	0.331093	0.473119	0.189009	0.265698	0.473872	1.45694	1.17023	0	0.570881	0	0.95977	0.667169	0.258025	0	0.209874	0.142885	0.0703593	0.0689319	0.118404	0	0.0746658	0	0.0405733	0.0309063	0.0484363	0.137665	0.0602783	0	0.0765488	0.093076	22.7456	0	0.189189	0	0	0.00323061	0	0	0	0
SM(35:1)_[M+OAC]1-	775.597	0.446875	0.00625	2	3.23913	3.78246	4.93736	0	0	3.42169	5.13931	4.53951	5.24179	3.82663	5.20676	4.67186	1.03574	2.81506	0.566771	5.12398	5.05065	5.97404	0	1.96678	4.29447	1.91471	5.61247	0.19615	3.97537	5.24115	4.43818	4.87857	6.37986	3.59791	4.85942	2.48296	0.287843	0.774893	2.31405	0	0.122391	5.91482	0	0.663844	0.832028	0.674437	0.909787	0.887763	0.639484
SM(36:1)_[M+OAC]1-	789.613	0.35	0.025	2	0.422292	0.653758	1.09499	18.3274	0.401	0.39275	0.683988	0.301769	0.546674	0.225946	1.8983	1.51582	0.157109	0.948047	0	1.23036	0.87417	0	0	0.134653	0.994654	0.202156	1.63095	0.355636	0.325564	1.29914	0.339035	0.867628	1.28283	0.136897	0.748126	0.808603	0	0	0.424271	0	0.385737	1.09793	0	0.0261608	0.159972	0.0558635	0.215851	0.255853	0
SM(36:2)_[M+OAC]1-	787.597	0.5375	0.18125	1	0.116519	0.0693904	0.395973	1.04498	0	0.0549659	0.250601	0	0.128409	0	0.803098	0.582843	0	0.148357	0	0.470628	0.268819	0.117104	0	0.0127814	0.0576539	0.0281776	0.137436	0	0	0.0619946	0.156912	0.122373	0.0967553	0	0.124596	0.000603604	0.230313	0	0	0	0	0.186059	0	0	0.00568674	0	0.00612152	0.0113356	0
SM(37:1)_[M+OAC]1-	803.628	0.3875	0.01875	2	1.74044	2.22357	2.7287	0.107952	0	1.71338	2.80812	2.74117	2.82936	2.01629	3.08795	2.80605	0.222498	1.76953	0	3.08768	2.82295	2.07998	0	0.396549	1.93564	0.855774	2.45163	0	1.71472	2.51745	1.12647	1.75069	2.71178	1.12508	2.19779	0.79438	0	0.203597	0.486506	0	0	2.80743	0	0.649343	0.783226	0.674945	0.828743	0.845622	0.354939
SM(38:0)_[M+OAC]1-	819.66	0.5125	0.146875	1	0.00435421	0.0312979	0.0581017	0.0721264	0	0	0.0460203	0	0.0367022	0	0.0843059	0.0771336	0.0427954	0.0122006	0	0.0731189	0.108959	0	0	0.426849	1.67373	0.215929	2.38219	0.0192246	1.25419	1.5457	0.696082	1.39685	3.19031	0.551743	1.65808	0.519509	0	0.317341	0.283698	0	0.201579	0.872789	0	0	0.00410868	0	0.0104657	0.000245755	0
SM(38:1)_[M+OAC]1-	817.644	0.5375	0.00625	1	0.521674	0.712053	1.26665	0	0.375943	0.480454	0.922298	0.784686	1.19337	0.326023	2.09224	1.78211	0.101642	0.936744	0	1.41243	1.06668	0.45879	0	0.688262	2.37599	0.482046	2.75551	0	1.31545	2.66183	0.780624	2.24852	2.91767	1.07588	2.25334	0.845298	0	0.143486	0.718084	0	0.155393	2.4109	0	0.0421101	0.141353	0.113344	0.281227	0.295302	0
SM(38:2)_[M+OAC]1-	815.628	0.73125	0.23125	1	0.0750234	0.0467525	0.0527692	0	0	0.0328566	0.0429465	0	0.119247	0	0.37825	0.263372	0	0.0891761	0	0.364696	0.0767881	0	0	0.0769337	0.303278	0.0651447	0.222979	0	0.102785	0.0676109	0	0.0399751	0.381934	0	0.221159	0.0731576	0	0.0611123	0	0	0	0.159148	0	0	0.0173597	0.00698908	0.02683	0.0551767	0
SM(39:1)_[M+OAC]1-	831.66	0.334375	0	2	3.94391	4.72851	5.99809	1.71644	0.593513	3.90159	6.65706	5.67531	6.19127	6.28343	6.86794	6.13613	1.61386	3.53015	1.43796	6.28769	6.07503	6.078	0	4.37596	8.30632	4.30092	9.26643	1.53741	9.29519	10.0752	8.34531	8.90534	11.2961	8.35139	10.0634	5.72673	0.507681	4.52815	7.77115	0	0.833393	10.9946	0	0.445289	0.649412	0.488509	0.759819	0.70205	0.424127
SM(39:2)_[M+OAC]1-	829.644	0.384375	0.00625	2	3.35705	3.25034	4.21841	8.30735	1.60687	2.90026	4.6734	4.05204	4.74964	4.09629	4.69815	4.19457	1.74314	2.56687	1.0087	4.71039	4.62955	4.81123	0	0.0998696	0.414455	0.148074	0.578268	0.386377	0.262034	0.374442	0.12821	0.33129	0.8171	0	0.552314	0.218333	0	0.0763786	0.117274	22.3075	0.218247	0.689952	0	0.104116	0.186243	0.206733	0.26635	0.253483	0.0766652
SM(41:0)_[M+OAC]1-	859.691	0.346875	0	2	2.95352	3.49842	4.51599	4.60985	0.496123	2.69597	4.67079	4.2037	4.715	4.31466	5.85187	5.13911	0.817528	2.68428	0.461268	5.54426	4.66161	3.80984	5.50116	4.25201	8.6155	5.13888	9.45084	0.864781	9.28153	10.1105	7.83978	9.27569	12.0789	9.77114	10.4463	6.69458	0.53096	4.63572	7.03443	0	0.573703	11.9561	0	0.171323	0.218249	0.0559066	0.284389	0.323878	0.139802
SM(41:1)_[M+OAC]1-	857.675	0.365625	0.00625	2	7.92883	8.90299	10.7613	1.64254	1.11835	7.1509	11.8236	9.71443	11.7452	10.8292	12.3618	10.9893	3.48027	6.44905	4.43673	11.3663	11.4256	10.4845	7.92948	1.01594	2.77103	0.963372	3.46607	0.0945678	1.24798	3.69409	3.21083	3.34129	4.21339	1.5931	3.3146	1.85849	0	0.166508	0.890199	25.0129	0.227269	4.01084	0	0.669064	0.766298	0.652662	0.879668	0.857411	0.520596
SM(42:1)_[M+OAC]1-	873.707	0.46875	0	2	45.7724	10.2877	21.0019	3.76354	1.98354	13.186	21.2415	10.6325	20.5677	9.49166	28.8454	28.3477	0.0564577	7.39687	0.246859	25.639	27.1196	9.61242	10.5558	1.11382	2.62197	0.808536	3.01925	0.756519	1.2093	2.73267	1.79116	2.64616	3.48922	1.52693	3.16788	1.52032	0.208741	0.301146	1.17452	0	0.447007	2.83748	0	0.00685773	0.0219899	0.026069	0.0205341	0.055294	0.0490999
SM(42:2)_[M+OAC]1-	871.691	0.55	0.021875	1	1.49133	1.43387	2.30597	0.522967	0	0.863508	1.75773	0.667809	1.47395	1.51269	4.13529	3.43383	0.108452	1.897	0.142423	2.84259	2.18749	0.9942	9.44063	0.0948375	0.807087	0.133575	1.14455	0	0.253623	0.522856	0.409808	0.764285	0.932914	0.245577	0.741285	0.210991	0	0.0655129	0.0985062	0	0	0.831116	0	0.0119981	0.0299386	0.00712376	0.0884877	0.120135	0
SM(42:3)_[M+OAC]1-	869.675	0.725	0.06875	1	0.444708	0.290595	0.790535	0.706506	0	0.0955149	0.712	0	0.385622	0	1.73532	1.49872	0	0.727908	0	1.13996	0.839149	0	0	0.000116874	0.157649	0.0444011	0.315753	0.0715404	0	0.218004	0	0.123803	0.208299	0.0815462	0.0559646	0.0353596	0	0	0	0	0.181432	0.0406033	0	0	0	0	0	0.00364012	0
SM(43:1)_[M+OAC]1-	887.722	0.728125	0.146875	1	0.741954	0.0288526	0.103261	0	0	0.0410887	0.252605	0	0.0605318	0	0.479984	0.50149	0	0.0643532	0.14853	0.604386	0.229629	0.215313	0	1.39913	0.615234	0.0620812	1.63127	0	0	0.341478	0.22122	0.281777	0.326076	0.0718245	0.315218	0.144397	0	0	0	0	0	0.302316	38.1805	0	0	0.00488704	0	0	0
[truncated: 600 more columns]
